# Supplementary material for: Characterizing the social media footprint of general surgery residency programs
Source: PLoS One. 2021 Jun 30;16(6):e0253787. doi: 10.1371/journal.pone.0253787 (PMC8244871; doi:10.1371/journal.pone.0253787)
Supplement: S1 File — Social media data (program and program leadership) collected by research team members in March 2020. Program director (PD) and assistant or associate PD (APD) names and Twitter handles are redacted for privacy and to ensure compliance with LinkedIn terms of use. (XLSX) [file pone.0253787.s004.xlsx]

## Sheet: ProgramData
Program	State	City	Webpage	Program type (independent = 0; university-affiliated = 1; university-based = 2)	Webpage links to social media? (no = 0; yes, to hospital/school account only = 1; yes, to surgery-specific account = 2)	Date accessed	Twitter handle(s)	Surgery-specific Twitter account(s)? (no, hospital/school only = 0; yes, surgery-specific account(s) = 1)	Surgery-specific Twitter account type (department only = 0; residency-specific only = 1; both accounts = 2; combined department/residency account = 3)	Date of last tweet/retweet	Days since last tweet/retweet (hospital/school account only)	Days since last Twitter (surgery-specific account)	Instagram handle(s)	Surgery-specific Instagram account(s)? (no, hospital/school only = 0; yes, surgery-specific account(s) = 1)	Surgery-specific Instagram account type (department only = 0; residency-specific only = 1; both accounts = 2)	Date of last Instagram post	Days since last Instagram post (hospital/school account only)	Days since last Instagram post (surgery-specific account)	Facebook page/group/account(s)	Surgery-specific Facebook page/ group/ account(s)? (no, hospital/school only = 0; yes, surgery-specific account(s) = 1)	Surgery-specific Facebook page/ group/ account type (department only = 0; residency-specific only = 1; both = 2)	Date of last Facebook post	Days since last Facebook post (hospital/school page/group/account only)	Days since last Facebook (surgery-specific page/group/account)
Christiana Care Health Services Program	DE	Newark	https://residency.christianacare.org/surgery	0	1	2020-03-27	@CCHS_Surgery	1	1	2020-01-25	NA	62	@christianacare	0	NA	2020-03-27	0	NA	@christianacare	0	NA	2020-03-27	0	NA
Cleveland Clinic Foundation/South Pointe Hospital Program Osteopathic Recognized!	OH	Warrensville Hts.	http://spgme.southpointehospital.org/Home/General-Surgery	0	0	2020-03-20	@ClevelandClinic	0	NA	2020-03-20	0	NA	@clevelandclinic	0	NA	2020-03-20	0	NA	Cleveland Clinic; [South Pointe Hospital is an unofficial page, not run by the hospital so it doesn't post; Cleveland Clinic South Pointe Hospital Residency 2019 is a private group with only 5 members and not specific to surgery]	0	NA	2020-03-20	0	NA
Community Memorial Health System Program	CA	Ventura	https://gme.cmhshealth.org/residencies/general-surgery/	0	0	2020-03-30	@CMHSHEALTH	0	NA	2020-03-30	0	NA	@cmhshealth	0	NA	2020-03-30	0	NA	Community Memorial Health System	0	NA	2020-03-30	0	NA
East Florida Graduate Medical Education Consortium Program	FL	Plantation	https://westsideregional.com/gme/Surgery/	0	1	2020-03-16	@WestsideRMC	0	NA	2020-03-16	0	NA	@westsideregional	0	NA	2020-03-16	0	NA	Westside Regional Medical Center (@WestsideRMC)	0	NA	2020-03-16	0	NA
Geisinger Health System Program	PA	Danville	https://www.geisinger.edu/education/residencies-fellowships/residencies/general-surgery-central-residency/directors-message	0	1	2020-03-18	@GeisingerSurgEd	1	1	2020-03-18	NA	0	@geisingerhealth; @geisingercommonwealth	0	NA	2020-03-18	0	NA	Geisinger Surgery Residency GMC-GWV [public group]	1	1	2020-02-16	NA	31
HCA Gulf Coast Education Consortium Program	TX	Kingwood	http://www.gtef.org/gtef-residency-overview/west-houston-medical-center/	0	0	2020-03-12	@HCAHealthcare	0	NA	2020-03-12	0	NA	@hcahealthcare	0	NA	2020-03-12	0	NA	HCACare	0	NA	2020-03-12	0	NA
HCA HealthONE/Sky Ridge Medical Center Program	CO	Lone Tree	https://skyridgemedcenter.com/for-professionals/gme/general-surgery-residency/	0	1	2020-03-30	@SkyRidgeMed	0	NA	2020-03-30	0	NA	@skyridgemedcolorado	0	NA	2020-03-30	0	NA	Sky Ridge Medical Center (10101 RidgeGate Pkwy, Lone Tree, CO)	0	NA	2020-03-30	0	NA
HCA HealthONE/Swedish Medical Center Program	CO	Englewood	https://swedishhospital.com/for-professionals/general-surgery-residency/	0	1	2020-03-30	@SwedishMedical	0	NA	2020-03-30	0	NA	@swedishmedicalcenter	0	NA	2020-03-30	0	NA	Swedish Medical Center (Englewood, CO)	0	NA	2020-03-30	0	NA
MedStar Health (Baltimore) Program	MD	Baltimore	https://www.medstarhealth.org/educatioNAffiliated-hospitals-2/medstar-union-memorial-hospital/general-surgery-residency-2/	0	0	2020-03-14	@MedStarHealth	0	NA	2020-03-14	0	NA	@medstarhealth	0	NA	2020-03-14	0	NA	MedStar Health	0	NA	2020-03-13	1	NA
Methodist Health System Dallas Program	TX	Dallas	https://www.methodisthealthsystem.org/medical-education/graduate-medical-education/residencies/general-surgery-residency/	0	0	2020-03-12	@mhshospitals	0	NA	2020-03-12	0	NA	@methodisthealthdfw	0	NA	2020-03-12	0	NA	@methodistdallas	0	NA	2019-07-07	249	NA
Methodist Hospital (Houston) Program	TX	Houston	https://www.houstonmethodist.org/education/medical/graduate-medical-education/general-surgery-residency/	0	1	2020-03-12	@hmhsurgery	1	1	2019-07-03	NA	253	@houstonmethodist	0	NA	2020-03-12	0	NA	HMSurgicalAssociatesCL	1	0	2020-03-10	NA	2
Presence Saint Joseph Hospital (Chicago) Program	IL	Chicago	https://www.amitahealth.org/for-healthcare-professionals/residency-programs/general-surgery/amita-health-saint-joseph-hospital-chicago/	0	1	2020-03-12	@amitahealth	0	NA	2020-03-11	1	NA	@amitahealth	0	NA	2020-03-12	0	NA	AMITA Health Saint Joseph Hospital Chicago	0	NA	2020-03-11	1	NA
St Joseph Mercy Ann Arbor Program	MI	Ypsilanti	https://www.stjoeshealth.org/graduate-medical-education/st-joseph-mercy-ann-arbor/general-surgery/	0	1	2020-03-19	@stjoes_health; @StJoesSurgery	1	1	2020-03-19	NA	0	@stjoeshealth	0	NA	2020-03-19	0	NA	sjmhs	0	NA	2020-03-19	0	NA
St Joseph Mercy-Oakland Program	MI	Pontiac	https://www.stjoeshealth.org/graduate-medical-education/st-joseph-mercy-oakland/general-surgery/	0	1	2020-03-20	@sjmo_hospital	0	NA	2020-01-14	66	NA	@stjoeshealth	0	NA	2020-03-20	0	NA	St. Joseph Mercy Oakland Hospital (each surgery year seems to also have a private facebook group in their name, i.e. SJMO 2017, but no open surgery account)	0	NA	2020-03-16	4	NA
Swedish Medical Center/First Hill Program	WA	Seattle	https://www.swedish.org/for-health-professionals/graduate-medical-education/swedish-sponsored-residency-programs/swedish-surgical-residency-program LINKS TO MAIN SITE https://swedishsurgeryresidency.wordpress.com/	0	1	2020-03-09	@Swedish	0	NA	2020-03-09	0	NA	@swedish_seattle	0	NA	2020-03-09	0	NA	Swedish (@swedishmedicalcenter)	0	NA	2020-03-09	0	NA
Tower Health Program	PA	West Reading	https://reading.towerhealth.org/academics/residency-programs/	0	1	2020-03-31	@ReadingHosp	0	NA	2020-03-31	0	NA	@readinghospital	0	NA	2020-03-31	0	NA	Reading Hospital - Tower Health	0	NA	2020-03-31	0	NA
Akron General Medical Center/NEOMED Program	OH	Akron	https://my.clevelandclinic.org/locations/akron-general/medical-professionals/medical-education/graduate/general-surgery	1	1	2020-03-19	@MyAkronGeneral	0	NA	2020-03-19	0	NA	@clevelandclinic	0	NA	2020-03-19	0	NA	Cleveland Clinic Akron General (@akrongeneral)	0	NA	2020-03-18	1	NA
Albert Einstein Healthcare Network	PA	Philadelphia	https://www.einstein.edu/education/residency/surgery	1	1	2020-03-31	@SurgeryEinstein	1	1	2020-02-19	NA	41	@einsteinhealth	0	NA	2020-03-31	0	NA	0	NA	NA	NA	NA	NA
Ascension Providence/MSUCHM Program	MI	Southfield	https://medicaleducationsjp.com/medical-education-at-ascension-providence-hospital/residency-programs/general-surgery-residency	1	0	2020-03-19	@Ascension_MI	0	NA	2020-03-19	0	NA	@providencehospital	0	NA	2020-03-19	0	NA	AscensionProvidenceSouthfield	0	NA	2020-01-06	73	NA
Brooklyn Hospital Center Program	NY	Brooklyn	https://www.tbh.org/professional-medical-education/graduate-medical-education/surgery	1	0	2020-03-18	@official_tbhc	0	NA	2020-03-18	0	NA	@official_tbhc	0	NA	2020-03-18	0	NA	The Brooklyn Hospital Center	0	NA	2020-03-18	0	NA
Cedars-Sinai Medical Center Program	CA	Los Angeles	https://www.cedars-sinai.org/education/graduate-medical/residency/general-surgery.html	1	1	2020-03-25	@cedarsinai; @DeptSurgeryCS	1	0	2020-03-25	NA	0	@cedarsinai	0	NA	2020-03-25	0	NA	@CedarsSinai	0	NA	2020-03-25	0	NA
Gundersen Lutheran Medical Foundation Program	WI	La Crosse	https://www.gundersenhealth.org/medical-education/residency-fellowship/residency-programs/general-surgery/	1	1	2020-03-09	@gundersenhealth	0	NA	2020-03-09	0	NA	@gundersenhealthsystem	0	NA	2020-03-09	0	NA	Gundersen Health System (@gundersenhealth); Gundersen Surgery Residency [private group created in 2014, appears inactive]	0	NA	2020-03-09	0	NA
Hackensack University Medical Center (Palisades) Program	NJ	North Bergen	https://palisadesmedical.org/health-professionals/residencies/general-surgery-residency-program/	1	1	2020-03-19	@PalisadesMedCtr	0	NA	2020-03-18	1	NA	@hmhnewjersey	0	NA	2020-03-19	0	NA	Palisades Medical Center	0	NA	2020-03-19	0	NA
Henry Ford Allegiance Health Program	MI	Jackson	https://www.henryford.com/hcp/med-ed/residencies-fellowships/allegiance/general-surgery	1	1	2020-03-18	@HenryFordNews (prev. @AllegianceHlth)	0	NA	2020-03-18	0	NA	@allegiancehealth	0	NA	2020-03-18	0	NA	Henry Ford Allegiance Health	0	NA	2020-03-18	0	NA
Henry Ford Wyandotte Hospital Program	MI	Wyandotte	https://www.henryford.com/hcp/med-ed/residencies-fellowships/wyn/surgery	1	1	2020-03-19	@HenryFordNews	0	NA	2020-03-19	0	NA	@henryfordhealthsystem	NA	NA	2020-03-19	NA	NA	HenryFordHealthSystem	0	NA	2020-03-19	0	NA
Icahn School of Medicine at Mount Sinai (West Side) Program	NY	New York	https://icahn.mssm.edu/education/residencies-fellowships/list/msslw-general-surgery-residency	1	1	2020-03-20	@MountSinaiNYC	0	NA	2020-03-20	0	NA	@mountsinainyc	0	NA	2020-03-20	0	NA	The Mount Sinai Hospital; Icahn School of Medicine at Mount Sinai; Mount Sinai West; Mount Sinai Morningside [renamed from Mount Sinai St. Luke's]	0	NA	2020-03-20	0	NA
Marshfield Clinic Program	WI	Marshfield	https://www.marshfieldclinic.org/education/residents-and-fellows/general-surgery	1	0	2020-03-09	@mlfdclinic	0	NA	2020-03-09	0	NA	@marshfieldclinic	0	NA	2020-03-09	0	NA	Marshfield Medical Center General Surgery Residency Program (@MMCGeneralSurgery)	1	1	2019-11-11	NA	119
Memorial Healthcare System, Hollywood, Florida Program	FL	Pembroke Pines	https://www.mhs.net/medical-professionals/education/residency-programs/surgery	1	1	2020-03-16	@mhshospital	0	NA	2020-03-15	1	NA	@careersatmhs	0	NA	2020-03-16	0	NA	Memorial Healthcare System	0	NA	2020-03-14	2	NA
Mercy Catholic Medical Center Program	PA	Darby	https://www.trinityhealthma.org/healthcare-professionals/gme/mcmc/general-surgery/	1	1	2020-03-19	@MercyCathMedCtr; @trinityhealthma	0	NA	2020-03-17	2	NA	@mercycatholicmedctr; @trinityhealthmidatlantic	0	NA	2020-03-19	0	NA	Mercy Fitzgerald (@mercyfitzgerald)	0	NA	2020-03-14	5	NA
Mercy St Vincent Medical Center Program	OH	Toledo	http://mercymedicalresidency.org/wp/index.php/osteopathic-general-surgery/	1	0	2020-03-19	@mercy_health	0	NA	2020-03-19	0	NA	@mercy_health	0	NA	2020-03-19	0	NA	St.Vincent Mercy Hospital Foundation; Mercy Health - Toledo (@mercynwohio)	0	NA	2020-03-19	0	NA
Monmouth Medical Center Program	NJ	Long Branch	https://www.rwjbh.org/for-healthcare-professionals/medical-education/monmouth-medical-center/department-of-surgery/	1	1	2020-03-20	@RWJBarnabas	0	NA	2020-03-20	0	NA	@rwjbarnabas_health	0	NA	2020-03-20	0	NA	RWJBarnabas Health	0	NA	2020-03-20	0	NA
Mount Carmel Health System Program	OH	Grove City	https://www.mountcarmelhealth.com/mount-carmel-gme/programs/general-surgery/	1	1	2020-03-19	@MountCarmel	0	NA	2020-03-19	0	NA	@mountcarmelhealth	0	NA	2020-03-19	0	NA	Mount Carmel Health	0	NA	2020-03-19	0	NA
NYU Grossman School of Medicine (Brooklyn) Program	NY	Brooklyn	https://med.nyu.edu/surgery/education/general-surgery-residency-training-program-brooklyn	1	1	2020-03-18	@nyugrossman; @NYULangoneBK	0	NA	2020-03-18	0	NA	@nyugrossman; @nyulangone	0	NA	2020-03-18	0	NA	NYU Langone Hospital - Brooklyn	0	NA	2020-03-18	0	NA
St Mary's Hospital (Waterbury) Program	CT	Waterbury	https://www.stmh.org/general-surgery-residency	1	1	2020-03-27	@saintmarysct	0	NA	2020-03-25	2	NA	@saintmarysct	0	NA	2020-03-27	0	NA	@saintmaryshospitalct	0	NA	2020-03-27	0	NA
Summa Health System/NEOMED Program	OH	Akron	https://www.summahealth.org/medicaleducation/residency-programs/general-surgery	1	1	2020-03-19	@SummaHealth	0	NA	2020-03-19	0	NA	@SummaHealth	0	NA	2020-03-19	0	NA	Summa Health Medical Group General Surgery	1	0	2020-03-18	NA	1
UPMC Pinnacle Hospitals/Community Campus Program	PA	Harrisburg	https://www.pinnaclehealth.org/professionals-and-job-seekers/graduate-medical-education/osteopathic-surgical-residency-program/	1	1	2020-03-19	@UPMC_Pinnacle	0	NA	2020-03-19	0	NA	@upmcpinnacle	0	NA	2020-03-19	0	NA	UPMC Pinnacle (@UPMCPinnacle)	0	NA	2020-03-17	2	NA
Western Reserve Health Education/NEOMED Program	OH	Warren	https://www.trumbullregional.org/page/surgery-residency	1	1	2020-03-20	@TrumbullRegMC	0	NA	2020-03-19	1	NA	@stewardhealth	0	NA	2020-03-20	0	NA	Trumbull Regional Medical Center; Western Reserve Health Education, Inc. [residency program page, not specific to surgery]	0	NA	2020-03-19	1	NA
Baylor College of Medicine Program	TX	Houston	https://www.bcm.edu/departments/surgery/divisions/general-surgery/education/surgery-general-residency	2	2	2020-03-12	@BCM_Surgery	1	0	2020-03-12	NA	0	@bcm_surgery	0	NA	2020-03-12	0	NA	BCMSurgery	1	0	2020-03-12	NA	0
Brigham and Women's Hospital Program	MA	Boston	https://www.brighamandwomens.org/surgery/for-medical-professionals/general-surgery-residency	2	1	2020-03-13	@BWHSurgery	1	0	2020-03-11	NA	2	@brighamandwomens	0	NA	2020-03-13	0	NA	Brigham and Women's Hospital (@BrighamandWomensHospital)	0	NA	2020-03-13	0	NA
Campbell University Program	NC	Fayetteville	http://www.capefearvalley.com/residency/programs/general-surgery-home.html	2	1	2020-03-18	@capefearvalley	0	NA	2020-03-18	0	NA	@capefearvalley	0	NA	2020-03-18	0	NA	Cape Fear Valley Health	0	NA	2020-03-18	0	NA
Carilion Clinic-Virginia Tech Carilion School of Medicine Program	VA	Roanoke	https://www.carilionclinic.org/gme/general-surgery-residency	2	1	2020-03-09	@carilionclinic	0	NA	2020-03-09	0	NA	@carilionclinic	0	NA	2020-03-09	0	NA	Carilion Clinic - Virginia Tech Carilion General Surgery Residency	1	1	2019-07-10	NA	243
Charleston Area Medical Center/West Virginia University (Charleston Division) Program	WV	Charleston	http://camc.wvu.edu/surgery/index.htm	2	1	2020-03-09	@CAMCHealth	0	NA	2020-03-09	0	NA	@camchealth	0	NA	2020-03-09	0	NA	West Virginia University Health Sciences Charleston Campus	0	NA	2020-03-05	4	NA
Florida Atlantic University Charles E. Schmidt College of Medicine Program	FL	Boca Raton	http://med.fau.edu/residencies/surgery/	2	1	2020-03-31	@FAUMedSchool	0	NA	2020-03-31	0	NA	@faumedschool	0	NA	2020-03-31	0	NA	Florida Atlantic University Charles E. Schmidt College of Medicine	0	NA	2020-03-31	0	NA
Florida State University College of Medicine Program	FL	Tallahassee	https://med.fsu.edu/generalsurgeryresidency/home	2	1	2020-03-17	@FSUCoM; @TMHFORLIFE	0	NA	2020-03-17	0	NA	@fsucom; @tallahasseememorial	0	NA	2020-03-17	0	NA	FSU College of Medicine Alumni & Friends (@FSUCollegeofMedicine); Tallahassee Memorial HealthCare (@TallahasseeMemorial)	0	NA	2020-03-17	0	NA
Henry Ford Hospital/Wayne State University Program	MI	Detroit	https://www.henryford.com/hcp/med-ed/residencies-fellowships/hfh/surgery	2	1	2020-03-18	@HfhSurgery	1	1	2020-03-17	NA	1	@henryfordhealthsystem	0	NA	2020-03-18	0	NA	Henry Ford Health System (@HenryFordHealthSystem)	0	NA	2020-03-18	0	NA
Marshall University School of Medicine Program	WV	Huntington	https://jcesom.marshall.edu/surgery/	2	1	2020-03-10	@marshallsurgres	1	1	2017-01-31	NA	1134	@marshall_health	0	NA	2020-03-10	0	NA	Marshall Health	0	NA	2020-03-10	0	NA
Massachusetts General Hospital	MA	Boston	https://www.massgeneral.org/surgery/education-and-training/surgical-residency-program	2	1	2020-03-31	@MGHSurgery	1	0	2020-03-31	NA	0	@massgeneral	0	NA	2020-03-31	0	NA	Massachusetts General Hospital	0	NA	2020-03-31	0	NA
Medical Center of Central Georgia/Mercer University School of Medicine Program	GA	Macon	https://www.navicenthealth.org/gsres	2	1	2020-03-17	@navicenthealth	0	NA	2020-03-17	0	NA	@navicenthealth	0	NA	2020-03-17	0	NA	The Medical Center, Navicent Health @navicenthealth	0	NA	2020-03-17	0	NA
Medical University of South Carolina Program	SC	Charleston	https://medicine.musc.edu/departments/surgery/education/residency-and-fellowship/general-surgery-residency-program	2	1	2020-03-15	@MUSCSurgery	1	0	2020-03-15	NA	0	@muschealth	0	NA	2020-03-15	0	NA	@MUSChealth	0	NA	2020-03-15	0	NA
Michigan State University Program	MI	East Lansing	http://surgery.msu.edu/residency/index.php	2	0	2020-03-18	@MSU_Surgery	1	0	2020-03-13	NA	5	@msucollegeofhumanmedicine	0	NA	2020-03-18	0	NA	MSU Surgery	1	0	2020-03-18	NA	0
NYU Grossman School of Medicine Program	NY	New York	https://med.nyu.edu/surgery/education/residency	2	1	2020-03-18	@nyugrossman; @nyulangone	0	NA	2020-03-18	0	NA	@nyugrossman; @nyulangone	0	NA	2020-03-18	0	NA	NYU Grossman School of Medicine; NYU Langone Health (@NYULangone)	0	NA	2020-03-18	0	NA
Quinnipiac University Frank H Netter MD School of Medicine (Waterbury Hospital) Program	CT	Waterbury	https://www.waterburyhospital.org/graduate-medical-education/surgical-residency/	2	1	2020-03-27	@waterburyhosp	0	NA	2020-03-27	0	NA	@waterburyhospital	0	NA	2020-03-27	0	NA	@waterburyhospital	0	NA	2020-03-27	0	NA
Spectrum Health/Michigan State University Program	MI	Grand Rapids	https://www.spectrumhealth.org/medicaleducation/residencies/general-surgery	2	1	2020-03-18	@SpectrumHealth	0	NA	2020-03-18	0	NA	@Spectrumhealth	0	NA	2020-03-18	0	NA	Spectrum Health	0	NA	2020-03-18	0	NA
St Luke's Hospital Program	PA	Bethlehem	https://www.slhn.org/gme/residencies/general-surgery-residency	2	1	2020-03-19	@mystlukes	0	NA	2020-03-19	0	NA	@mystlukes	0	NA	2020-03-19	0	NA	St. Luke's University Health Network (@slhhn)	0	NA	2020-03-19	0	NA
Stamford Hospital/Columbia University College of Physicians and Surgeons Program	CT	Stamford	https://www.stamfordhealth.org/professionals/graduates/surgery/	2	1	2020-03-27	@stamfordhosp	0	NA	2020-03-27	0	NA	@stamfordhealth	0	NA	2020-03-27	0	NA	stamfordhealth	0	NA	2020-03-27	0	NA
Texas Tech University Health Sciences Center at Lubbock Program	TX	Lubbock	https://www.ttuhsc.edu/medicine/surgery/residency/default.aspx	2	1	2020-03-11	@TTUHSCSurgery	1	3	2020-03-11	NA	0	@ttuhsc	0	NA	2020-03-11	0	NA	ttuhsc.sur	1	1	2020-03-03	NA	8
Texas Tech University Health Sciences Center-PLFSOM Program	TX	El Paso	https://elpaso.ttuhsc.edu/som/surgery/residency/	2	1	2020-03-12	@TTUHSC_EP_SURG	1	0	2018-04-26	NA	686	@ttuhscep	0	NA	2020-03-12	0	NA	ttuhsc.sur	1	1	2020-03-03	NA	9
UCLA David Geffen School of Medicine/UCLA Medical Center Program	CA	Los Angeles	http://surgery.ucla.edu/residency	2	0	2020-03-25	@UCLASurg	1	1	2019-03-29	NA	362	@uclahealth	NA	NA	2020-03-25	NA	NA	uclaheatlh	0	NA	2020-03-25	0	NA
University of Arkansas for Medical Sciences Program	AR	Little Rock	https://surgery.uams.edu/education/office-of-surgical-education/	2	1	2020-03-09	@UAMS_Surgery	1	0	2020-03-04	NA	5	@uamshealth	0	NA	2020-03-09	0	NA	UAMS - University of Arkansas for Medical Sciences	0	NA	2020-03-09	0	NA
University of Colorado Program	CO	Aurora	https://medschool.cuanschutz.edu/surgery/education/general-surgery-residency	2	1	2020-03-30	@CUDeptSurg	1	0	2020-03-30	NA	0	@cuanschutz	0	NA	2020-03-30	0	NA	University of Colorado School of Medicine	0	NA	2020-03-30	0	NA
University of Massachusetts Program	MA	Worcester	https://www.umassmed.edu/surgery/fellow_residency/surgery_residency/	2	2	2020-03-14	@UMassSurgery	1	0	2020-02-26	NA	17	@umassmemorialmedicalcenter	0	NA	2020-03-14	0	NA	UMass Memorial Medical Center	0	NA	2020-03-14	0	NA
University of Miami Hospital and Clinics Program	FL	Fort Lauderdale	http://gme.med.miami.edu/holycross/our-programs/general-surgery	2	0	2020-03-31	@HolyCrossFL	0	NA	2020-03-31	0	NA	@holycrossfl	0	NA	2020-03-31	0	NA	Holy Cross Hospital, Fort Lauderdale	0	NA	2020-03-31	0	NA
University of New Mexico School of Medicine Program	NM	Albuquerque	https://hsc.unm.edu/school-of-medicine/surgery/divisions/general-surgery/general-surgery-residency.html	2	1	2020-03-15	@UNM_Surgery	1	1	2020-03-14	NA	1	@unmhsc	0	NA	2020-03-15	0	NA	UNM Health Sciences The University of New Mexico School of Medicine	0	NA	2020-03-15	0	NA
University of North Carolina Hospitals Program	NC	Chapel Hill	https://www.med.unc.edu/surgery/education/residents/generalsurgery/	2	2	2020-03-18	@UNCSurgery	1	0	2020-03-17	NA	1	@unchealth	0	NA	2020-03-18	0	NA	UNC Surgery	1	0	2020-03-18	NA	0
University of North Dakota Program	ND	Grand Forks	https://med.und.edu/residency-programs/surgery/	2	1	2020-03-15	@UNDSMHS	0	NA	2020-03-15	0	NA	@undsmhs	0	NA	2020-03-15	0	NA	University of North Dakota General Surgery Residency Program	0	NA	00:00:00	NA	NA
University of South Florida Morsani Program	FL	Tampa	https://health.usf.edu/medicine/surgery/general/residency	2	1	2020-03-17	@USFsurgery	1	1	2020-02-06	NA	40	@usfhealth	0	NA	2020-03-17	0	NA	USF Health-University of South Florida (@usfhealth)	0	NA	2020-03-17	0	NA
University of Tennessee Medical Center at Knoxville Program	TN	Knoxville	http://gsm.utmck.edu/surgery/residency.cfm	2	1	2020-03-20	@utgsm	0	NA	2020-03-17	3	NA	@utknoxsurgery	1	1	2020-03-20	NA	0	The University of Tennessee Graduate School of Medicine; UT Knox Surgery [never posted]	1	0	2019-07-17	NA	247
University of Tennessee Program	TN	Memphis	https://www.uthsc.edu/surgery/education-training/residency.php	2	1	2020-03-20	@SurgeryUTHSC	1	0	2020-03-04	NA	16	@uthsc	0	NA	2020-03-20	0	NA	University of Tennessee Health Science Center	0	NA	2020-03-20	0	NA
University of Texas Health Science Center at Houston Program	TX	Houston	https://med.uth.edu/surgery/education/residency/additional-information-for-surgery-applicants/	2	1	2020-03-12	@UTHealthSurg	1	0	2020-02-04	NA	37	@mcgovernmed	0	NA	2020-03-12	0	NA	McGovernmed	0	NA	2020-03-12	0	NA
University of Texas Health Science Center San Antonio Joe and Teresa Lozano Long School of Medicine Program	TX	San Antonio	https://lsom.uthscsa.edu/surgery/academic-programs/general-surgery-residency/	2	1	2020-03-11	@surgery_uthscsa	1	0	2019-10-13	NA	150	@uthealthsa	0	NA	2020-03-11	0	NA	UTHealthSAGenSurgRes	1	1	2017-09-11	NA	912
University of Vermont Medical Center Program	VT	Burlington	https://www.uvmhealth.org/gme/Pages/Residencies/surgery.aspx	2	1	2020-03-09	@UVMHealth	0	NA	2018-09-24	532	NA	@uvmmedcenter	0	NA	2020-03-09	0	NA	The University of Vermont Medical Center (@TheUniversityofVermontMedicalCenter)	0	NA	2020-03-09	0	NA
UPMC Medical Education (Farrell) Program	PA	Farrell	https://www.upmc.com/locations/hospitals/horizon/careers/gme/residency/general-surgery	2	1	2020-03-19	@upmc; @upmcnews	0	NA	2020-03-19	0	NA	@upmchealthbeat	0	NA	2020-03-19	0	NA	UPMC (@UPMC)	0	NA	2020-03-14	5	NA
UPMC Medical Education (Mercy) Program	PA	Pittsburgh	https://www.upmc.com/locations/hospitals/mercy/education/gme/surgery	2	1	2020-03-19	@UPMC	0	NA	2020-03-19	0	NA	@upmchealthbeat	0	NA	2020-03-19	0	NA	UPMC	0	NA	2020-03-19	0	NA
UPMC Medical Education (Pittsburgh) Program	PA	Pittsburgh	http://www.surgery.pitt.edu/education/core-residency-programs/general-surgery	2	2	2020-03-19	@PittSurgery	1	1	2019-09-18	NA	183	@upmchealthbeat	0	NA	2020-03-19	0	NA	UPMC	0	NA	2020-03-19	0	NA
UPMC Pinnacle Hospitals Program	PA	Harrisburg	https://www.pinnaclehealth.org/professionals-and-job-seekers/graduate-medical-education/general-surgery-residency-program/	2	1	2020-03-19	@UPMC_Pinnacle	0	NA	2020-03-19	0	NA	@upmcpinnacle	0	NA	2020-03-19	0	NA	UPMC Pinnacle (@UPMCPinnacle)	0	NA	2020-03-17	2	NA
Virginia Commonwealth University Health System Program	VA	Richmond	https://surgery.vcu.edu/education/residencies/general-surgery-residency/	2	2	2020-03-11	@VCU_surgery	1	0	2020-03-11	NA	0	@VCUHealth	0	NA	2020-03-11	0	NA	VCU Department of Surgery (@VCUSurgery)	1	1	2020-03-11	NA	0
Westchester Medical Center Program	NY	Valhalla	https://www.westchestermedicalcenter.org/surgery1	2	1	2020-03-16	@westchestermed	0	NA	2020-03-10	6	NA	@wmchealth	0	NA	2020-03-16	0	NA	Westchester Medical Center (@WestchesterMed)	0	NA	2020-03-10	6	NA
Yale-New Haven Medical Center Program	CT	New Haven	https://medicine.yale.edu/surgery/education/program/	2	2	2020-03-09	@YaleSurgery	1	0	2020-02-13	NA	25	@YaleSurgery	1	1	2020-03-09	NA	0	Yale General Surgery Residency	1	1	2018-09-22	NA	534
Beaumont Health (Farmington Hills) Program	MI	Farmington Hills	https://www.beaumont.edu/graduate-medical-education/residency-programs/surgery-general/general-surgery-residency-farmington-hills	0	1	2020-03-18	@BeaumontHealth	0	NA	2020-03-18	0	NA	@beaumonthealth	0	NA	2020-03-17	1	NA	Beaumont Health	0	NA	2020-03-17	1	NA
Berkshire Medical Center Program	MA	Pittsfield	http://www.berkshirehealthsystems.org/surgicalresidency	0	0	2020-03-14	@Berkshire_Med	0	NA	2020-03-13	1	NA	@berkshiremedicalcenter	0	NA	2020-03-13	1	NA	Berkshire Medical Center	0	NA	2020-03-12	2	NA
Brookwood Baptist Health Program	AL	Birmingham	http://residency.bhsala.com/General-Surgery	0	0	2020-03-09	@BBHealthAL	0	NA	2020-03-08	1	NA	@brookwoodbaptisthealth	0	NA	2020-03-08	1	NA	Brookwood Baptist Medical Center	0	NA	2020-03-08	1	NA
Broward Health Program	FL	Fort Lauderdale	https://gme.browardhealth.org/program-category/residency/program/general-surgery	0	1	2020-03-31	@BrowardHealth	0	NA	2020-03-31	0	NA	@browardhealth	0	NA	2020-03-30	1	NA	Broward Health	0	NA	2020-03-31	0	NA
Cleveland Clinic (Florida) Program	FL	Weston	https://my.clevelandclinic.org/florida/medical-professionals/education/graduate-medical-education/general-surgery-residency	0	1	2020-03-17	@CleveClinicFL	0	NA	2020-03-15	2	NA	@clevelandclinic	0	NA	2020-03-16	1	NA	Cleveland Clinic Florida	0	NA	2020-03-15	2	NA
Cleveland Clinic Foundation Program	OH	Cleveland	https://my.clevelandclinic.org/departments/digestive/medical-professionals/education/general-surgery-residency?utm_campaign=generalsurgeryresidency-url&utm_medium=offline&utm_source=redirect&utm_content=generalsurgeryresidency-url	0	1	2020-03-18	@CCFSurgery	1	1	2020-03-10	NA	8	@clevelandclinic	0	NA	2020-03-17	1	NA	Cleveland Clinic	0	NA	2020-03-16	2	NA
Franciscan Health Olympia Fields Program	IL	Olympia Fields	https://franciscansurgery.com/	0	0	2020-03-12	@MyFranciscan	0	NA	2020-03-12	0	NA	@myfranciscan	0	NA	2020-03-11	1	NA	Franciscan Health	0	NA	2020-03-11	1	NA
Geisinger Health System (Wilkes-Barre) Program	PA	Wilkes Barre	https://www.geisinger.edu/education/residencies-fellowships/residencies/general-surgery-northeast-residency	0	1	2020-03-19	@GeisingerHealth	0	NA	2020-03-19	0	NA	@geisingercommonwealth; @geisingerhealth	0	NA	2020-03-18	1	NA	Geisinger Commonwealth School of Medicine; Geisinger Surgery Residency GMC-GWV [public group]	1	1	2020-03-18	NA	1
Health Quest Program	NY	Poughkeepsie	https://meded.healthquest.org/residency-programs/general-surgery/	0	1	2020-03-15	@NuvanceHealth	0	NA	2019-08-19	209	NA	@nuvancehealth	0	NA	2020-03-14	1	NA	Nuvance Health (@NuvanceHealth)	0	NA	2020-03-14	1	NA
HonorHealth Program	AZ	Phoenix	https://www.honorhealth.com/academic-affairs/general-surgery-residency-program	0	1	2020-03-09	@HonorHealth	0	NA	2020-03-08	1	NA	@honorhealthAZ	0	NA	2020-03-08	1	NA	Honor Health	0	NA	2020-03-06	3	NA
Iowa Medical Education Collaborative	IA	Des Moines	https://www.mercyone.org/desmoines/careers/graduate-medical-education/general-surgery-residency/	0	1	2020-03-31	@MercyOneDSM	0	NA	2020-03-31	0	NA	@mercyonedesmoines	0	NA	2020-03-30	1	NA	MercyOne Des Moines Medical Center	0	NA	2020-03-30	1	NA
Jewish Hospital of Cincinnati Program	OH	Cincinnati	https://www.mercy.com/about-us/careers/graduate-medical-education/locations/cincinnati/general-surgery-residency-at-the-jewish-hospital	0	1	2020-03-19	@mercy_health	0	NA	2020-03-18	1	NA	@mercy_health	0	NA	2020-03-18	1	NA	Mercy Health (@LivingMercyHealth)	0	NA	2020-03-18	1	NA
OhioHealth/Doctors Hospital Program	OH	Columbus	https://www.ohiohealth.com/medical-education/residencies/general-surgery-doctors-hospital/	0	1	2020-03-19	@OH_Doctors; @DoctorsHospital; @OhioHealth	0	NA	2020-03-18	1	NA	@ohiohealth	0	NA	2020-03-18	1	NA	OhioHealth Doctors Hospital (5100 W Broad St, Columbus, OH)	0	NA	2019-05-15	309	NA
OhioHealth/Riverside Methodist Hospital Program	OH	Columbus	https://www.ohiohealth.com/medical-education/residencies/general-surgery-riverside-methodist/	0	1	2020-03-20	@OhioHealth; @RiversideHosp	0	NA	2020-03-18	2	NA	@ohiohealth	0	NA	2020-03-19	1	NA	OhioHealth Riverside Methodist Hospital (3535 Olentangy River Rd, Columbus, OH)	0	NA	2019-04-15	340	NA
Santa Barbara Cottage Hospital Program	CA	Santa Barbara	https://www.cottagehealth.org/medical-professionals/residency-programs/general-surgery/	0	1	2020-03-30	@cottagehealth	0	NA	2020-03-29	1	NA	@cottagehealth	0	NA	2020-03-29	1	NA	Santa Barbara Cottage Hospital or Cottage Health	0	NA	2020-03-29	1	NA
St John's Episcopal Hospital-South Shore Program	NY	Far Rockaway	https://ehs.org/medical-education/general-surgery	0	1	2020-03-20	@StJohnsEpisHosp	0	NA	2020-03-19	1	NA	@stjohnseh	0	NA	2020-03-19	1	NA	St. John's Episcopal	0	NA	2020-03-19	1	NA
Valley Health System Program	NV	Las Vegas	https://www.valleyhealthsystemlv.com/graduate-medical-education-consortium/general-surgery-residency	0	1	2020-03-20	@ValleyHealthLV	0	NA	2020-03-19	1	NA	@thevalleyhealthsystem	0	NA	2020-03-19	1	NA	The Valley Health System	0	NA	00:00:00	NA	NA
Virginia Mason Medical Center Program	WA	Seattle	https://www.virginiamason.org/general-surgery-residency	0	1	2020-03-09	@VirginiaMason	0	NA	2020-03-09	0	NA	@virginia_mason	0	NA	2020-03-08	1	NA	Virginia Mason (@VMCares)	0	NA	2020-03-09	0	NA
Wyckoff Heights Medical Center Program	NY	Brooklyn	http://www.wyckoffhospital.org/surgical-residency/program-director-welcome-letter	0	1	2020-03-20	@WyckoffHospital	0	NA	2019-01-22	423	NA	@huntington_hospital_ny	0	NA	2020-03-19	1	NA	Wyckoff Heights Medical Center (@WyckoffHospital)	0	NA	2020-03-19	1	NA
Henry Ford Macomb Hospital Program	MI	Clinton Township	https://www.henryford.com/hcp/med-ed/residencies-fellowships/macomb/surgery	1	1	2020-03-15	@HenryFordNews	0	NA	2020-03-15	0	NA	@henryfordhealthsystem	0	NA	2020-03-14	1	NA	Henry Ford Macomb Hospital (Clinton Township) (@HenryFordMacombHospitalClintonTownship)	0	NA	2017-03-15	1096	NA
Huntington Memorial Hospital Program	CA	Pasadena	https://www.huntingtonhospital.org/education/residency-programs/graduate-medical-education/general-surgery-residency/	1	1	2020-03-31	@Huntingtonnews	0	NA	2020-03-30	1	NA	@huntingtonhospital	0	NA	2020-03-30	1	NA	HuntingtonMemorialHospital	0	NA	2020-03-30	1	NA
Icahn School of Medicine at Mount Sinai (South Nassau) Program	NY	Oceanside	https://www.southnassau.org/sn/surgery-residency?srcaud=Main	1	1	2020-03-12	@MS_SouthNassau	0	NA	2020-03-12	0	NA	@mountsinaisouthnassau	0	NA	2020-03-11	1	NA	Mount Sinai South Nassau	0	NA	2020-03-12	0	NA
Icahn School of Medicine at Mount Sinai Program	NY	New York	https://icahn.mssm.edu/education/residencies-fellowships/list/msh-general-surgery-residency	1	1	2020-03-18	@MSHSSurgery	1	0	2020-03-11	NA	7	@mountsinainyc	0	NA	2020-03-17	1	NA	Surgical Residency Program at Mount Sinai Beth Israel	0	NA	2019-08-07	224	NA
Kaiser Permanente Southern California (Los Angeles)	CA	Los Angeles	https://residency-scal-kaiserpermanente.org/residency/surgery/	1	1	2020-03-31	@KPResidencySCal	0	NA	2020-03-30	1	NA	@kpsocalresidency	0	NA	2020-03-30	1	NA	Kaiser Permanente Southern California Residency Programs	0	NA	2020-03-31	0	NA
New York-Presbyterian Brooklyn Methodist Hospital Program	NY	Brooklyn	https://www.nyp.org/brooklyn/medical-education/medical-residency-programs/surgery	1	1	2020-03-19	@nypbrooklyn	0	NA	2020-03-18	1	NA	@nypbrooklyn	0	NA	2020-03-18	1	NA	NewYork-Presbyterian Brooklyn Methodist Hospital	0	NA	2020-03-18	1	NA
New York-Presbyterian/Queens Program	NY	Flushing	https://www.nyp.org/queens/graduate-medical-education/surgery	1	1	2020-03-20	@NYPQueens	0	NA	2020-03-19	1	NA	@nypqueens	0	NA	2020-03-19	1	NA	NewYork-Presbyterian Queens	0	NA	2020-03-19	1	NA
Sinai Hospital of Baltimore Program	MD	Baltimore	http://www.lifebridgehealth.org/Sinai/SinaiHospitalGeneralSurgeryResidencyProgram.aspx	1	1	2020-03-14	@LBhealth	0	NA	2020-03-14	0	NA	@lifebridgehealth	0	NA	2020-03-13	1	NA	Life Bridge Health	0	NA	2020-03-14	0	NA
St Barnabas Medical Center Program	NJ	Livingston	https://www.rwjbh.org/for-healthcare-professionals/medical-education/saint-barnabas-medical-center/general-surgery-residency/	1	1	2020-03-19	@RWJBarnabas	0	NA	2020-03-18	1	NA	@rwjbarnabas_health	0	NA	2020-03-18	1	NA	RWJBarnabas Health	0	NA	2020-03-16	3	NA
St Elizabeth Youngstown Hospital/NEOMED Program	OH	Youngstown	https://www.mercy.com/about-us/careers/graduate-medical-education/locations/youngstown/general-surgery-residency-at-st-elizabeth-youngstown-hospital	1	1	2020-03-20	@mercy_health	0	NA	2020-03-19	1	NA	@mercy_health	0	NA	2020-03-19	1	NA	Mercy Health - Youngstown	0	NA	2020-03-19	1	NA
St Joseph's University Medical Center Program	NJ	Paterson	https://www.stjosephshealth.org/education/item/1548-general-surgery	1	1	2020-03-20	@sjh_nj	0	NA	2020-03-19	1	NA	@sjhnj	0	NA	2020-03-19	1	NA	St. Joseph's Health	0	NA	2020-03-19	1	NA
St. Joseph's Hospital Program	WA	Tacoma	https://www.chifranciscan.org/about-us/residencies/st-joseph-medical-center-general-surgery-residency-program.html	1	1	2020-03-31	@CHIFranciscan	0	NA	2020-03-31	0	NA	@CHI.Franciscan	0	NA	2020-03-30	1	NA	CHI Franciscan	0	NA	2020-03-31	0	NA
WellStar Atlanta Medical Center Program	GA	Atlanta	https://gme.wellstar.org/atlanta-medical-center/general-surgery/	1	0	2020-03-17	@WellstarHealth	0	NA	2020-03-16	1	NA	@wellstarhealth	0	NA	2020-03-16	1	NA	Wellstar Atlanta Medical Center Wellstar Health System	0	NA	2020-03-16	1	NA
Baylor University Medical Center Program	TX	Dallas	https://www.bswhealth.med/education/Pages/gme/dallas/general-surgery-residency.aspx	2	1	2020-03-13	@bswhealth	0	NA	2020-03-13	0	NA	@bcm_surgery	1	0	2020-03-12	NA	1	Baylor College of Medicine Department of Surgery	1	0	2020-03-12	NA	1
Case Western Reserve University/University Hospitals Cleveland Medical Center Program	OH	Cleveland	https://case.edu/medicine/uhsurgery/residency	2	1	2020-03-18	@UHSurgery (later changed to @UHSurgeryRes)	1	0	2020-03-11	NA	7	@cwru_med	0	NA	2020-03-17	1	NA	Case Surgery	1	0	2018-02-06	NA	771
Creighton University School of Medicine (Omaha) Program	NE	Omaha	http://medschool.creighton.edu/surgery/gsr/	2	1	2020-03-15	@CreightonSurg	1	1	2020-02-26	NA	18	@creighton1878	0	NA	2020-03-14	1	NA	Creighton University School of Medicine	0	NA	2020-03-13	2	NA
Duke University Hospital Program	NC	Durham	https://surgery.duke.edu/education-and-training/residency-programs/general-surgery	2	2	2020-03-18	@DukeSurgery	1	0	2020-03-18	NA	0	@DukeHealth	0	NA	2020-03-17	1	NA	Duke Surgery	1	0	2020-03-17	NA	1
Hackensack University Medical Center Program	NJ	Hackensack	https://www.hackensackumc.org/health-professionals/education-training/residencies/surgical-residency-program/	2	1	2020-03-18	@HackensackUMC	0	NA	2020-03-18	0	NA	@hackensackumc	0	NA	2020-03-17	1	NA	Hackensack Meridian Health	0	NA	2020-03-18	0	NA
Jersey Shore University Medical Center Program	NJ	Neptune City	https://www.jerseyshoreuniversitymedicalcenter.com/health-professionals/education/graduate-medical-program/graduate-medical-education-surgery-concentration/	2	1	2020-03-19	@JSUMCNJ	0	NA	2020-03-19	0	NA	@hmhnewjersey	0	NA	2020-03-18	1	NA	Jersey Shore University Medical Center	0	NA	2020-03-19	0	NA
Johns Hopkins University Program	MD	Baltimore	https://www.hopkinsmedicine.org/surgery/education/residency/general-surgery/	2	1	2020-03-17	@hopkinssurgery	1	0	2020-03-16	NA	1	@hopkinsmedicine	0	NA	2020-03-16	1	NA	Johns Hopkins Department of Surgery	1	0	2019-04-30	NA	322
Maimonides Medical Center Program	NY	Brooklyn	https://www.maimonidesmed.org/medical-education/residencies/general-surgery-residency/general-surgery-residency	2	1	2020-03-18	@maimonidesMC	0	NA	2020-03-18	0	NA	@mmcsurgery	1	1	2020-03-17	NA	1	Maimonides General Surgery Residency	1	1	2020-02-06	NA	41
MedStar Health/Georgetown-Washington Hospital Program	DC	Washington	https://www.medstarhealth.org/educatioNAffiliated-hospitals-2/medstar-washington-hospital-center/general-surgery-residency-with-medstar-georgetown/	2	0	2020-03-27	@MedStarWHC	0	NA	2020-03-26	1	NA	@medstarhealth	0	NA	2020-03-26	1	NA	MedStar Washington Hospital Center General Surgery Residency Program	1	1	2018-07-01	NA	635
Montefiore Medical Center/Albert Einstein College of Medicine Program	NY	Bronx	https://www.montefiore.org/general-surgery-residency-program	2	1	2020-03-20	@MontefioreSurg	1	0	2020-03-15	NA	5	@montefiorehealthsystem	0	NA	2020-03-19	1	NA	Montefiore Health System	0	NA	2020-03-18	2	NA
Morehouse School of Medicine Program	GA	Atlanta	https://www.msm.edu/Education/GME/SurgeryResidencyProgram/index.php	2	1	2020-03-17	@MSMEDU	0	NA	2020-03-16	1	NA	@morehouseschoolofmedicine	0	NA	2020-03-16	1	NA	Morehouse School of Medicine	0	NA	2020-03-16	1	NA
Rush University Medical Center Program	IL	Chicago	https://www.rushu.rush.edu/education-and-training/graduate-medical-education/residency-programs/general-surgery-residency	2	1	2020-03-12	@RushUniversity	1	0	2020-03-11	NA	1	@rushmedical	0	NA	2020-03-11	1	NA	Rush General Surgery Residency Program	1	1	2012-10-21	NA	2699
Southern Illinois University Program	IL	Springfield	https://www.siumed.edu/surgery/general/general-surgery-residency.html	2	1	2020-03-12	@siusom	0	NA	2020-03-03	9	NA	@siu_medicine	0	NA	2020-03-11	1	NA	SIU Medicine	0	NA	2020-03-10	2	NA
Texas Tech University Health Sciences Center (Permian Basin) Program	TX	Odessa	https://www.ttuhsc.edu/medicine/odessa/surgery/default.aspx	2	1	2020-03-31	@MCHOdessa	0	NA	2020-03-30	1	NA	@MCHOdessa	0	NA	2020-03-30	1	NA	Medical Center Health System	0	NA	2020-03-30	1	NA
University of Cincinnati Medical Center/College of Medicine	OH	Cincinnati	https://med.uc.edu/surgery/residency-training/general-surgery	2	2	2020-03-31	@UCincySurg	1	0	2020-03-27	NA	4	@uofcincy	0	NA	2020-03-30	1	NA	UC Health	0	NA	2020-03-30	1	NA
University of Connecticut Program	CT	Farmington	https://health.uconn.edu/graduate-medical-education/general-surgery-residency-program/	2	0	2020-03-27	@uconnsurgery	1	1	2020-03-22	NA	5	@uconnhealth	0	NA	2020-03-26	1	NA	uconnhealth	0	NA	2020-03-26	1	NA
University of Hawaii Program	HI	Honolulu	https://www.hawaiiresidency.org/general-surgery-residency/general-surgery-home	2	0	2020-03-15	@uhmed	0	NA	2020-03-13	2	NA	@uhmedjabsom	0	NA	2020-03-14	1	NA	John A. Burns School of Medicine	0	NA	2020-03-14	1	NA
University of Illinois College of Medicine at Chicago (Mount Sinai) Program	IL	Chicago	https://www.sinai.org/surgery-residency-program	2	1	2020-03-12	@SinaiChicago	0	NA	2020-03-11	1	NA	@sinaichicago	0	NA	2020-03-11	1	NA	Sinai Health System	0	NA	2020-03-11	1	NA
University of Michigan Health System Program	MI	Ann Arbor	https://medicine.umich.edu/dept/surgery/surgical-specialties/general-surgery	2	2	2020-03-14	@UMichSurgery	1	0	2020-03-13	NA	1	@umichmedicine	0	NA	2020-03-13	1	NA	Michigan Medicine	0	NA	2020-03-13	1	NA
University of Minnesota Program	MN	Minneapolis	https://med.umn.edu/surgery/education-training/residency/general-surgery	2	2	2020-03-15	@UMNSurgery; @UMNSurgEd	1	2	2020-03-13	NA	2	@umnmedschool	0	NA	2020-03-14	1	NA	University of Minnesota Medical School	0	NA	2020-03-14	1	NA
University of Oklahoma Health Sciences Center Program	OK	Oklahoma City	https://www.oumedicine.com/department-of-surgery	2	1	2020-03-14	@OU_Surgery	1	0	2020-03-10	NA	4	@oumedicine	0	NA	2020-03-13	1	NA	University of Oklahoma Department of General Surgery (@OUsurgery)	1	1	2020-03-10	NA	4
University of South Dakota School of Medicine Program	SD	Sioux Falls	https://www.usd.edu/medicine/residencies-and-fellowships/general-surgery	2	1	2020-03-14	@usd	0	NA	2020-03-13	1	NA	@usouthdakota	0	NA	2020-03-13	1	NA	@UniversityofSouthDakota	0	NA	2020-03-13	1	NA
University of Toledo Program	OH	Toledo	https://www.utoledo.edu/med/depts/surgery/residency/	2	1	2020-03-19	@utoledomed	0	NA	2020-03-16	3	NA	@utoledomed	0	NA	2020-03-18	1	NA	University of Toledo General Surgery Residency (@Utoledo.surgery)	1	1	2015-03-12	NA	1834
Vanderbilt University Medical Center Program	TN	Nashville	https://www.vumc.org/gsr/	2	1	2020-03-13	@VUMCSurgRes; @VUMCSurgery	1	2	2020-03-13	NA	0	@vanderbilthealth	0	NA	2020-03-12	1	NA	@VanderbiltHealth	0	NA	2020-03-13	0	NA
Western Michigan University Homer Stryker MD School of Medicine Program	MI	Kalamazoo	https://med.wmich.edu/node/68	2	1	2020-03-19	@wmumedicine	0	NA	2020-03-18	1	NA	@wmumedicine	0	NA	2020-03-18	1	NA	Western Michigan University Homer Stryker M.D. School of Medicine	0	NA	2020-03-18	1	NA
Zucker School of Medicine at Hofstra/Northwell at Lenox Hill Hospital Program	NY	New York	https://professionals.northwell.edu/graduate-medical-education/residency-general-surgery-lenox-hill-hospital	2	1	2020-03-12	@NorthwellSurg	1	1	2020-03-01	NA	11	@NorthwellHealth	0	NA	2020-03-11	1	NA	Northwell Health	0	NA	2020-03-11	1	NA
Zucker School of Medicine at Hofstra/Northwell Program	NY	New Hyde Park	https://professionals.northwell.edu/graduate-medical-education/residency-general-surgery-nsuh-lij	2	1	2020-03-19	@ZuckerSOM; @northwellhealth	0	NA	2020-03-19	0	NA	@zuckersom; @northwellhealth	0	NA	2020-03-18	1	NA	Donald and Barbara Zucker School of Medicine at Hofstra/Northwell; Northwell Health (@northwellhealth)	0	NA	2020-03-19	0	NA
Beaumont Health (Royal Oak) Program	MI	Royal Oak	https://www.beaumont.edu/graduate-medical-education/residency-programs/surgery-general/general-surgery-residency-royal-oakt/	0	1	2020-03-19	@BeaumontSurgery	1	1	NA	NA	NA!	@beaumonthealth	0	NA	2020-03-17	2	NA	Beaumont Health	0	NA	2020-03-17	2	NA
Beaumont Health (Trenton And Dearborn) Program Osteopathic	MI	Trenton	https://www.beaumont.edu/graduate-medical-education/residency-programs/surgery-general/general-surgery-residency-program-trenton	0	1	2020-03-19	@BeaumontHealth	0	NA	2020-03-19	0	NA	@beaumonthealth	0	NA	2020-03-17	2	NA	BeaumontHospitals	0	NA	2020-03-19	0	NA
Eastern Virginia Medical School Program	VA	Norfolk	https://www.evms.edu/education/schools_institutes_centers_departments/surgery/residencies/surgery_residency/	0	1	2020-03-11	@EVMSedu; @evmssurgery	1	1	2020-02-20	NA	20	@EVMSedu	0	NA	2020-03-09	2	NA	Eastern Virginia Medical School (@EVMSedu)	0	NA	2020-03-11	0	NA
Inspira Health Network Program	NJ	Vineland	https://www.inspirahealthnetwork.org/general-surgery-residency	0	1	2020-03-19	@Inspira__Health	0	NA	2020-03-17	2	NA	@inspira_health	0	NA	2020-03-17	2	NA	Inspira General Surgery Residency	1	1	2017-08-08	NA	954
Spartanburg Regional Healthcare System Program	SC	Spartanburg	https://www.spartanburgregional.com/medical-education/general-surgery-residency	0	1	2020-03-14	@sptbgregional	0	NA	2020-03-11	3	NA	@spartanburgregional	0	NA	2020-03-12	2	NA	@SpartanburgRegional	0	NA	2020-03-13	1	NA
TriHealth (Good Samaritan Hospital) Program	OH	Cincinnati	https://www.trihealth.com/research-and-education/education/graduate-medical-education/general-surgery-residency	0	1	2020-03-18	@TriHealth	0	NA	2020-03-15	3	NA	@trihealth	0	NA	2020-03-16	2	NA	TriHealth	0	NA	2020-03-15	3	NA
Orlando Health Program	FL	Orlando	https://www.orlandohealth.com/medical-professionals/graduate-medical-education/residency-programs/general-surgery-residency	1	1	2020-03-12	@orlandohealth	0	NA	2020-03-11	1	NA	@ormcgensurg	1	1	2020-03-10	NA	2	ORMC General Surgery (made in February 2020)	1	1	2020-03-10	NA	2
St Agnes HealthCare Program	MD	Baltimore	https://www.stagnes.org/residency/surgical-residency/overview/	1	1	2020-03-14	@SaintAgnesMD	0	NA	2020-03-12	2	NA	@saintagnesmd	0	NA	2020-03-12	2	NA	Saint Agnes Medical Center	0	NA	2020-03-13	1	NA
University of Central Florida/HCA GME Consortium (Ocala) Program	FL	Ocala	https://ocalahealthsystem.com/gme/general-surgery/	1	0	2020-03-09	@OcalaHealthFL	0	NA	2019-08-14	208	NA	@ocalahealthfl	0	NA	2020-03-07	2	NA	Ocala Regional Medical Center	0	NA	2020-03-09	0	NA
Boston University Medical Center Program	MA	Boston	https://www.bumc.bu.edu/surgery/training/residency/	2	2	2020-03-13	@BMCSurgery	1	0	2020-03-09	NA	4	@bostonmedicalcenter	0	NA	2020-03-11	2	NA	Boston Medical Center	0	NA	2020-03-12	1	NA
Emory University School of Medicine Program	GA	Atlanta	http://surgery.emory.edu/training/general-surgery-residency/index.html	2	0	2020-03-17	@EmorySurgery	1	0	2020-03-10	NA	7	@emoryhealthcare	0	NA	2020-03-15	2	NA	Emory Healthcare (again, there is a plastics-specific and CT surgery-specific facebook group while there is no gen surg specific facebook)	0	NA	2020-03-13	4	NA
New York Medical College at Metropolitan Hospital Center Program	NY	New York	http://nymcatmet.org/letter.html	2	0	2020-03-18	@nymedcollege	0	NA	2020-03-03	15	NA	@nymedcollege	0	NA	2020-03-16	2	NA	NYMC School of Medicine	0	NA	2020-03-11	7	NA
New York Presbyterian Hospital (Cornell Campus) Program	NY	New York	https://surgery.weill.cornell.edu/education-and-training/residency-programs/general-surgery-residency-program	2	2	2020-03-12	@WCMSurgery	1	0	2020-03-10	NA	2	@WCMSurgery	1	0	2020-03-10	NA	2	Weill Cornell Surgery	1	0	2020-03-10	NA	2
Prisma Health-Upstate/University of South Carolina School of Medicine Greenville Program	SC	Greenville	https://schealthsciencescenter.org/general-surgery-residency-greenville/	2	1	2020-03-15	@ghs_surgery	1	0	2020-03-13	NA	2	@prismahealth_upstate	0	NA	2020-03-13	2	NA	Prisma Health-Upstate	0	NA	2020-03-13	2	NA
St Louis University School of Medicine Program	MO	St Louis	https://www.slu.edu/medicine/surgery/general-surgery/index.php	2	1	2020-03-14	@SLU_Official	0	NA	2020-03-13	1	NA	@slu_official	0	NA	2020-03-12	2	NA	Saint Louis University	0	NA	2020-03-13	1	NA
Temple University Hospital Program	PA	Philadelphia	https://medicine.temple.edu/departments-centers/clinical-departments/surgery/residency-program	2	1	2020-03-15	@TempleSurgery	1	0	2019-06-20	NA	269	@templemedschool; @templehealth	0	NA	2020-03-13	2	NA	Temple Health	0	NA	2020-03-12	3	NA
UMMS-Baystate Program	MA	Springfield	https://www.baystatehealth.org/education-research/education/residencies/surgery	2	1	2020-03-14	@Baystate_Health	0	NA	2020-03-12	2	NA	@baystate_health	0	NA	2020-03-12	2	NA	Baystate Health	0	NA	2020-03-13	1	NA
University of California (San Francisco) Program	CA	San Francisco	https://generalsurgery.ucsf.edu/	2	2	2020-03-27	@UCSFGSResidency; @UCSFSurgery	1	2	2020-03-27	NA	0	@ucsf	0	NA	2020-03-25	2	NA	UCSF Medical Center	0	NA	2020-03-27	0	NA
University of California San Francisco (East Bay) Program	CA	Oakland	https://eastbaysurgery.ucsf.edu/clinical-services/general-surgery.aspx	2	1	2020-03-27	@UCSF_EastBay	0	NA	2020-03-27	0	NA	@ucsf_eastbay	1	1	2020-03-25	NA	2	UCSF East Bay Surgery Residency	1	1	2020-01-07	NA	80
University of Kentucky College of Medicine Program	KY	Lexington	http://surgery.med.uky.edu/surgery-general-surgery-residency	2	1	2020-03-16	@UKyGenSurgery; @UKSurgeryDept	1	2	2020-03-12	NA	4	@ukhealthcare	0	NA	2020-03-14	2	NA	UK HealthCare	0	NA	2020-03-13	3	NA
University of Texas Southwestern Medical School Program	TX	Dallas	https://www.utsouthwestern.edu/education/medical-school/departments/surgery/education-training/residency-program/	2	2	2020-03-12	@UTSW_Surgery; @UTSWSurgeryLife	1	2	2020-03-12	NA	0	@utswnews	0	NA	2020-03-10	2	NA	@utswsurgery	1	0	2020-03-12	NA	0
Wake Forest University School of Medicine Program	NC	Winston-Salem	https://school.wakehealth.edu/Education-and-Training/Residencies-and-Fellowships/General-Surgery-Residency	2	1	2020-03-15	@WakeSurgEd	1	1	2020-03-12	NA	3	@wakeforestmed	0	NA	2020-03-13	2	NA	Wake Forest Baptist Health	0	NA	2020-03-14	1	NA
AdventHealth Orlando Program aka Florida Hospital Medical Center	FL	Orlando	https://www.adventhealthorlandogme.com/programs/general-surgery-residency	0	0	2020-03-11	@adventhealth	0	NA	2020-03-10	1	NA	@adventhealth	0	NA	2020-03-08	3	NA	AdventHealth Orlando	0	NA	2020-03-10	1	NA
Crozer-Chester Medical Center Program	PA	Upland	https://www.crozerkeystone.org/academics/residency-fellowship/general-surgery-residency/	0	1	2020-03-19	@CrozerKeystone	0	NA	2020-03-15	4	NA	@crozerkeystone	0	NA	2020-03-16	3	NA	Crozer-Keystone Health System	0	NA	2020-03-15	4	NA
Allegheny Health Network Medical Education Consortium (AGH) Program	PA	Pittsburgh	https://www.ahn.org/education/residencies/general-surgery	1	1	2020-03-15	@AHNtoday	0	NA	2020-03-15	0	NA	@ahntoday	0	NA	2020-03-12	3	NA	Allegheny Health Network	0	NA	2020-03-14	1	NA
Main Line Health System/Lankenau Medical Center Program	PA	Wynnewood	https://www.mainlinehealth.org/residency-programs/general-surgery	1	1	2020-03-15	0	NA	NA	NA	NA	NA	@mainlinehealth	0	NA	2020-03-12	3	NA	Main Line Health Lankenau Medical Center	0	NA	2020-03-15	0	NA
Maine Medical Center Program	ME	Portland	https://mainehealth.org/maine-medical-center/education-research/students-residents-fellows/residencies/general-surgery	1	1	2020-03-14	@MaineMed	0	NA	2020-03-14	0	NA	@mainemedicalcenter	0	NA	2020-03-11	3	NA	Maine Medical Center	0	NA	2020-03-14	0	NA
New Hanover Regional Medical Center Program	NC	Wilmington	https://www.nhrmc.org/gme/general-surgery	1	1	2020-03-18	@NHRMC	0	NA	2020-03-16	2	NA	@nhrmc_nc	0	NA	2020-03-15	3	NA	Surgery Residency - New Hanover Regional Medical Center	1	1	2020-03-17	NA	1
Prisma Health-Midlands/University of South Carolina School of Medicine-Columbia Program	SC	Columbia	https://residency.palmettohealth.org/residencies/surgery/program-overview	1	1	2020-03-15	@PalmettoHealth	0	NA	2020-03-15	0	NA	@prismahealth_midlands	0	NA	2020-03-12	3	NA	Prisma Health-Midlands	0	NA	2019-06-28	261	NA
Stony Brook Medicine/Southampton Hospital Program	NY	Southampton	https://southampton.stonybrookmedicine.edu/rpsom/for-residents/surgery/content	1	1	2020-03-16	@stonybrookSHH	0	NA	2020-02-27	18	NA	@stonybrookSHH	0	NA	2020-03-13	3	NA	Stony Brook Southampton Hospital	0	NA	2020-03-13	3	NA
Beth Israel Deaconess Medical Center Program	MA	Boston	https://www.bidmc.org/medical-education/medical-education-by-department/surgery/surgery-training-programs/general-surgery-residency	2	1	2020-03-13	@BIDMCSurgery	1	0	2020-03-13	NA	0	@bidmchealth	0	NA	2020-03-10	3	NA	Beth Israel Deaconess Medical Center (@BIDMC)	0	NA	2020-03-13	0	NA
Dartmouth-Hitchcock/Mary Hitchcock Memorial Hospital Program	NH	Lebanon	https://gme.dartmouth-hitchcock.org/general_surgery.html	2	1	2020-03-15	@DartSurgery	1	0	2019-06-09	NA	280	@dartmouthhitchcock	0	NA	2020-03-12	3	NA	Dartmouth-Hitchcock	0	NA	2020-03-14	1	NA
Medical College of Wisconsin Affiliated Hospitals Program	WI	Milwaukee	https://www.mcw.edu/departments/surgery/education/residency-programs/general-surgery-residency-program	2	1	2020-03-09	@MCWSurgery	1	3	2020-03-09	NA	0	@medicalcollegeofwi	0	NA	2020-03-06	3	NA	MCW Department of Surgery	1	0	2020-03-09	NA	0
Memorial Health-University Medical Center/Mercer University School of Medicine (Savannah) Program	GA	Savannah	https://memorialhealth.com/gme/surgery/	2	1	2020-03-20	@myMemorial	0	NA	2020-03-17	3	NA	@memorial_health	0	NA	2020-03-17	3	NA	Memorial Health University Medical Center	0	NA	2020-03-18	2	NA
Oklahoma State University Center for Health Sciences Program Osteopathic Recognized!	OK	Tulsa	https://health.okstate.edu/academics/surgery/residency/index.html	2	1	2020-03-15	@OSUMedicine	0	NA	2020-03-12	3	NA	@osumedicine	0	NA	2020-03-12	3	NA	OSU Center for Health Sciences (@osuchs)	0	NA	2020-03-13	2	NA
Oregon Health & Science University Program	OR	Portland	https://www.ohsu.edu/school-of-medicine/surgery/general-surgery-residency-program-department-surgery	2	1	2020-03-15	@OHSUsurgery	1	0	2020-03-08	NA	7	@ohsunews	0	NA	2020-03-12	3	NA	Oregon Health & Science University (OHSU) (@OHSU); OHSU School of Medicine (@ohsusom)	0	NA	2020-03-13	2	NA
Philadelphia College of Osteopathic Medicine Program	PA	Philadelphia	https://www.pcom.edu/academics/graduate-medical-education/residency-and-fellowship-programs/general-surgery.html	2	1	2020-03-15	@PCOMeducation	0	NA	2020-03-12	3	NA	@pcomeducation	0	NA	2020-03-12	3	NA	Philadelphia College of Osteopathic Medicine	0	NA	2020-03-01	14	NA
Stanford Health Care-Sponsored Stanford University Program	CA	Stanford	https://surgery.stanford.edu/	2	2	2020-03-29	@StanfordSurgery; @OpNotes	1	2	2020-03-29	NA	0	@stanford.healthcare	0	NA	2020-03-26	3	NA	Stanford General Surgery Residency	1	1	2020-03-09	NA	20
Tufts Medical Center Program	MA	Boston	https://www.tuftsmedicalcenter.org/patient-care-services/departments-and-services/surgery/training-education/general-surgery-residency	2	1	2020-03-13	@TuftsMedicalCtr	0	NA	2020-03-13	0	NA	@ tuftsmedicalcenter	0	NA	2020-03-10	3	NA	Tufts Medical Center	0	NA	2020-03-13	0	NA
University of Alabama Medical Center Program	AL	Birmingham	https://www.uab.edu/medicine/surgery/general	2	2	2020-03-09	@UABSurgery	1	0	2020-03-06	NA	3	@uabmedicine	0	NA	2020-03-06	3	NA	UAB General Surgery Residency	1	1	2020-02-27	NA	11
University of Miami/Jackson Health System Program	FL	Miami	https://jacksonhealth.org/graduate/general-surgery/	2	1	2020-03-09	@UMJMHSurgery	1	1	2020-02-20	NA	18	@jacksonhealth	0	NA	2020-03-06	3	NA	Jackson Health System	0	NA	2020-03-09	0	NA
University of Missouri-Columbia Program	MO	Columbia	https://medicine.missouri.edu/departments/surgery/divisions/general-surgery/residency	2	1	2020-03-15	@mumedicine; @MizzouSurgery	1	0	2020-02-07	NA	37	@muhealth	0	NA	2020-03-12	3	NA	MU School of Medicine	0	NA	2020-03-11	4	NA
University of Tennessee College of Medicine (Nashville) Program	TN	Nashville	https://comnashville.uthsc.edu/content/general-surgery/	2	1	2020-03-13	@UTHSC	0	NA	2020-03-13	0	NA	@utmedicalcenter	0	NA	2020-03-10	3	NA	@uthsc	0	NA	2020-03-11	2	NA
University of Texas Health Science Center at Tyler Program	TX	Tyler	uthct.edu/general-surgery	2	1	2020-03-11	@UTHealthTyler	0	NA	2020-03-08	3	NA	@uthealthsct	0	NA	2020-03-08	3	NA	UTHealthTyler	0	NA	private	private	NA
Ascension St John Hospital Program	MI	Detroit	https://medicaleducationsjp.com/medical-education/residency-programs/surgery-residency	0	0	2020-03-15	@Ascension_MI	0	NA	2020-03-13	2	NA	@sjhsurgery	1	1	2020-03-11	NA	4	Ascension (St. John Hospital)	0	NA	2020-01-06	69	NA
Kettering Health Network Program	OH	Dayton	https://www.ketteringhealth.org/grandviewmeded/residencies.cfm	0	1	2020-03-20	@KetteringHealth	0	NA	2020-03-15	5	NA	@ketteringhealth	0	NA	2020-03-16	4	NA	Kettering Health Network; Kettering Health Network (Grandview Medical Center)	0	NA	2020-03-19	1	NA
Easton Hospital Program	PA	Easton	https://www.easton-hospital.org/easton-surgical-residency-program	1	1	2020-03-19	@EastonHospital	0	NA	2020-02-24	24	NA	@stewardhealth	0	NA	2020-03-15	4	NA	Easton Hospital (@EastonHospitalPA)	0	NA	2020-03-14	5	NA
George Washington University Program	DC	Washington	https://smhs.gwu.edu/surgery/programs/training	2	1	2020-03-27	@GWsurgery	1	0	2020-01-22	NA	65	@gwusmhs	0	NA	2020-03-23	4	NA	@gwsmhs	0	NA	2020-03-26	1	NA
Indiana University School of Medicine Program	IN	Indianapolis	https://medicine.iu.edu/surgery/education/residency/general-surgery	2	1	2020-03-15	@IU_Surgery	1	0	2020-03-13	NA	2	@iu_surgery	1	0	2020-03-11	NA	4	Indiana University School of Medicine Department of Surgery	1	0	2019-04-19	NA	331
McGaw Medical Center of Northwestern University Program	IL	Chicago	https://www.surgery.northwestern.edu/education/residency/general-surgery/index.html	2	2	2020-03-12	@NMSurgery; @purplesurg	1	2	2020-03-10	NA	2	@northwesterngensurg	1	1	2020-03-08	NA	4	Northwestern University Department of Surgery	1	2	2018-08-15	NA	575
University of Illinois College of Medicine at Chicago (Metropolitan Group) Program	IL	Chicago	http://uicmgh.org/program/	2	2	2020-03-12	@UIHealth	0	NA	2020-03-12	0	NA	@uicmghsurgeryresidency	1	1	2020-03-08	NA	4	University of Illinois Metro Group Hospitals Residency in General Surgery	1	2	2020-03-08	NA	4
University of Nebraska Medical Center College of Medicine Program	NE	Omaha	https://www.unmc.edu/surgery/	2	1	2020-03-15	@UNMCSurgery	1	1	2020-03-11	NA	4	@unmcgensurg	1	1	2020-03-11	NA	4	University of Nebraska Medical Center - UNMC	0	NA	2020-03-13	2	NA
University of Texas at Austin Dell Medical School Program	TX	Austin	https://dellmed.utexas.edu/educatioNAcademics/graduate-medical-education/surgery-residency	2	2	2020-03-13	@UTGenSurgery	1	1	2020-03-09	NA	4	@utgensurgery	1	1	2020-03-09	NA	4	@DellMedicalSchool	0	NA	2020-03-04	9	NA
University of Washington Program	WA	Seattle	https://www.uwsurgery.org/educationintroduction/residency-programs_overview/general-surgery-residency-program/	2	2	2020-03-09	@UWSurgery; @Uwgensurgres	1	2	2020-03-09	NA	0	@uwmedicine	0	NA	2020-03-05	4	NA	University of Washington Department of Surgery (@UWDOS)	1	0	2020-03-09	NA	0
Mayo Clinic College of Medicine and Science (Arizona) Program	AZ	Phoenix	https://college.mayo.edu/academics/residencies-and-fellowships/general-surgery-residency-arizona/	1	1	2020-03-09	@MayoSurgEd	0	NA	2020-02-25	13	NA	@mayosurged	1	0	2020-03-04	NA	5	Mayo Clinic Surgical Education	0	NA	2020-03-07	2	NA
Mayo Clinic College of Medicine and Science (Jacksonville) Program	FL	Jacksonville	https://college.mayo.edu/academics/residencies-and-fellowships/general-surgery-residency-florida/	1	1	2020-03-09	@MayoSurgEd	0	NA	2020-02-25	13	NA	@mayo	0	NA	2020-03-04	5	NA	Mayo Clinic Surgical Education	0	NA	2018-10-23	503	NA
Rutgers Robert Wood Johnson Medical School Program	NJ	New Brunswick	http://rwjms.rutgers.edu/departments/surgery/divisions/other/division-of-general-surgery/residency/about-the-program	2	1	2020-03-19	@RWJMS; @rwjsurgery	1	1	2020-02-05	NA	43	@rwjms	0	NA	2020-03-14	5	NA	Robert Wood Johnson Medical School	0	NA	2020-03-19	0	NA
SUNY Upstate Medical University Program	NY	Syracuse	https://www.upstate.edu/surgery/education/residency/general/index.php	2	1	2020-03-16	@upstatenews	0	NA	2020-03-14	2	NA	@upstatemedical	0	NA	2020-03-11	5	NA	Upstate Medical University (@UpstateMedicalUniversity); SUNY Upstate Surgery Residents [public group]	1	1	2009-09-23	NA	3827
University of Arizona College of Medicine-Phoenix Program	AZ	Phoenix	https://phoenixmed.arizona.edu/surgery-residency	2	1	2020-03-25	@uazmedphx	0	NA	2020-03-25	0	NA	@uazmedphx	0	NA	2020-03-20	5	NA	University of Arizona College of Medicine - Phoenix	0	NA	2020-03-09	16	NA
University of Kansas (Wichita) Program	KS	Wichita	http://wichita.kumc.edu/general-surgery-residency.html	2	1	2020-03-15	@KUSM_Wichita; @KUSMW_Surgery	1	0	2020-03-12	NA	3	@kusm_wichita	0	NA	2020-03-10	5	NA	KU School of Medicine-Wichita	0	NA	2020-03-14	1	NA
Zucker School of Medicine at Hofstra/Northwell at Staten Island University Hospital Program	NY	Staten Island	https://professionals.northwell.edu/graduate-medical-education/residency-general-surgery-staten-island	2	1	2020-03-16	@northwellhealth	0	NA	2020-03-11	5	NA	@northwellHealth	0	NA	2020-03-11	5	NA	@northwellhealth	0	NA	2020-03-11	5	NA
Central Iowa Health System (Iowa Methodist Medical Center) Program	IA	Des Moines	https://www.unitypoint.org/desmoines/iowa-methodist-general-surgery-residency-program.aspx	1	1	2020-03-17	@IMMC_SurgEd	1	1	2020-02-29	NA	17	@unitypointhealth	0	NA	2020-03-11	6	NA	UnityPoint Health - Des Moines	0	NA	2020-03-17	0	NA
Lahey Clinic Program	MA	Burlington	https://www.lahey.org/lhmc/research-residencies/residencies/general-surgery-residency/	1	1	2020-03-14	@LaheyHospital; @LaheySurgery	1	0	2020-02-19	NA	24	@lahey.hospital	0	NA	2020-03-08	6	NA	Lahey Hospital and Medical Center	0	NA	2020-03-13	1	NA
Mayo Clinic College of Medicine and Science (Rochester) Program	MN	Rochester	https://college.mayo.edu/academics/residencies-and-fellowships/general-surgery-residency-minnesota/	1	1	2020-03-18	@mayoclinic	0	NA	2020-03-18	0	NA	@mayoclinic	0	NA	2020-03-12	6	NA	Mayo Clinic General Surgery Residency Program (made in JUly 31, 2020, don't count)	NA	NA	2017-04-22	NA	NA
Mount Sinai Medical Center of Florida Program	FL	Miami Beach	https://www.msmc.com/education/surgery/	1	1	2020-03-09	@MountSinaiMiami	0	NA	2020-03-06	3	NA	@mountsinaimedicalcenter	0	NA	2020-03-03	6	NA	Mount Sinai Medical Center of Florida - Education Programs	0	NA	2020-01-18	51	NA
Ohio State University Hospital Program	OH	Columbus	https://wexnermedical.osu.edu/departments/surgery/education/residency	2	1	2020-03-18	@OSUSurgery	1	0	2020-03-16	NA	2	@osuwexmed	0	NA	2020-03-12	6	NA	Ohio State Wexner Medical Center	0	NA	2020-03-14	4	NA
University of Tennessee College of Medicine at Chattanooga Program	TN	Chattanooga	http://www.utcomchatt.org/subpage.php?pageId=493	2	0	2020-03-14	@UTChattSurgery	1	1	2020-03-14	NA	0	@UTChattSurgery	1	1	2020-03-08	NA	6	0	NA	NA	NA	NA	NA
University of Wisconsin Hospitals and Clinics Program	WI	Madison	https://www.surgery.wisc.edu/education-training/residencies/general-surgery-residency/	2	2	2020-03-10	@WiscSurgery	1	0	2020-03-09	NA	1	@uwsurgery	1	0	2020-03-04	NA	6	University of Wisconsin - Department of Surgery	1	0	2020-03-09	NA	1
Northeast Georgia Medical Center Program	GA	Gainesville	https://www.ngmcgme.org/programs/general-surgery/	0	1	2020-03-17	@ngmcgme	0	NA	2020-03-12	5	NA	@ngmcgme	0	NA	2020-03-10	7	NA	NGMC Graduate Medical Education @NGMCgme	0	NA	2020-03-13	4	NA
Anne Arundel Medical Center Program	MD	Annapolis	https://www.aahs.org/Surgery-Residency-Program/	1	1	2020-03-14	@AAMCNews	0	NA	2020-03-14	0	NA	@annearundelmedicalcenter	0	NA	2020-03-07	7	NA	Anne Arundel Medical Center	0	NA	2020-03-13	1	NA
McLaren Health Care/Macomb/MSU Program	MI	Mount Clemens	https://sites.google.com/mclarenmeded.org/macombgeneralsurgery/home	1	0	2020-03-19	@McLarenMacomb	0	NA	2015-04-07	1808	NA	@mclarenmacomb	0	NA	2020-03-12	7	NA	McLaren Macomb	0	NA	2020-03-18	1	NA
Medical College of Georgia Program	GA	Augusta	https://www.augusta.edu/mcg/surgery/residents/general_surgery/	2	1	2020-03-17	@MCG_Surgery	1	3	2020-03-17	NA	0	@mcg_surgery	1	1	2020-03-10	NA	7	MCG General Surgery Residency (@grusurgery)	1	1	2019-09-20	NA	179
Stony Brook Medicine/University Hospital Program	NY	Stony Brook	https://renaissance.stonybrookmedicine.edu/surgery/education/postgraduate/residency/general-surgery	2	1	2020-03-16	@sbusurgery; @SBSurgRes	1	2	2020-02-13	NA	32	@stonybrookmedicine	0	NA	2020-03-09	7	NA	Stony Brook University Department of Surgery (@stonybrooksurgery)	1	0	2020-02-20	NA	25
University of California (Irvine) Program	CA	Orange	http://www.surgery.uci.edu/residency.asp	2	0	2020-03-27	@UCIrvineSurgery	1	0	2020-03-27	NA	0	@ucisurgery	1	1	2020-03-20	NA	7	UC Irvine Surgery	1	0	2020-03-24	NA	3
University of California Davis Health Program	CA	Sacramento	https://health.ucdavis.edu/surgery/education/index.html	2	2	2020-03-27	@UCDavis_Surgery; @UCDavisSurgery	1	2	2020-03-20	NA	7	@ucdavissurgery	1	0	2020-03-20	NA	7	UC Davis Health Department of Surgery	1	0	2020-03-20	NA	7
Inova Fairfax Medical Campus/Inova Fairfax Hospital for Children Program	VA	Falls Church	https://www.inova.org/education/gme/surgery-residency-program	1	1	2020-03-11	@SurgeryInova; @InovaSurgery	1	2	2020-02-14	NA	26	@inovasurgery	1	1	2020-03-03	NA	8	Inova Health System (@InovaHealth) [the health system]; Inova Fairfax Hospital (@InovaFairfaxHospital) [the specific affiliated hospital]	0	NA	2020-03-11	0	NA
St Elizabeth's Medical Center Program	MA	Boston	https://www.semc.org/about-us/residencies-fellowships/surgery-residency	1	1	2020-03-13	@StElizabethsMC	0	NA	2020-03-13	0	NA	@stewardhealth	0	NA	2020-03-05	8	NA	St. Elizabeth's Medical Center (@StElizabethsMedicalCenter)	0	NA	2020-03-12	1	NA
Cooper Medical School of Rowan University/Cooper University Hospital Program	NJ	Camden	https://www.cooperhealth.edu/residencies/general-surgery	2	1	2020-03-18	@CooperSurgery	1	1	2020-03-07	NA	11	@coopergeneralsurgery	1	1	2020-03-10	NA	8	Cooper University Health Care	0	NA	2020-03-18	0	NA
University of Texas RGV (DHR) Program	TX	Edinburg	https://www.utrgv.edu/som/gme/programs/general-surgery-doctors-hospital-at-renaissance/	2	1	2020-03-12	@UTRGVSOM	0	NA	2020-03-12	0	NA	@utrgvsom	0	NA	2020-03-04	8	NA	@utrgvsom	0	NA	2020-03-03	9	NA
Central Michigan University College of Medicine Program	MI	Saginaw	https://www.cmich.edu/colleges/med/Education/Residency/Surgery/Pages/default.aspx	2	1	2020-03-19	@CMU_health	0	NA	2020-03-19	0	NA	@cmumedicine	0	NA	2020-03-10	9	NA	CMU Health	0	NA	2020-03-18	1	NA
Detroit Medical Center/Wayne State University Program	MI	Detroit	https://wsusurgery.com/education-training/general-surgery-residency/	2	2	2020-03-18	@DetroitSurgery	1	1	2020-03-16	NA	2	@wsu.surgery	1	1	2020-03-09	NA	9	Wayne State University/Detroit Medical Center Surgery Residency (@wsu.surgery)	1	1	2020-01-24	NA	54
Louisiana State University Program	LA	New Orleans	https://www.medschool.lsuhsc.edu/surgery/residency.aspx	2	2	2020-03-30	@LSUsurgery	1	0	NA	NA	NA	@lsugeneralsurgery	1	1	2020-03-21	NA	9	LSU General Surgery Residency	1	0	2020-03-21	NA	9
University of Pennsylvania Health System Program	PA	Philadelphia	http://www.uphs.upenn.edu/surgery/Education/general_surgery/program_overview.html	2	2	2020-03-15	@pennsurgery	1	0	2020-03-14	NA	1	@pennmedicine	0	NA	2020-03-06	9	NA	Penn Medicine	0	NA	2020-03-13	2	NA
Brookdale University Hospital and Medical Center Program	NY	Brooklyn	https://www.brookdalehospital.org/surgical-residency.html	2	1	2020-03-20	@BrookedaleBK	0	NA	2020-03-16	4	NA	@brookedalehospital	0	NA	2020-03-10	10	NA	0	NA	NA	NA	NA	NA
University of Virginia Medical Center Program	VA	Charlottesville	https://surgery.virginia.edu/education/general-surgery-residency-program/	2	1	2020-03-11	@UVASurgery	1	1	2020-03-11	NA	0	@uvagensurg	1	1	2020-03-01	NA	10	School of Medicine at the University of Virginia (@Medicine.Virginia); UVA Health (@uvahealth)	0	NA	2020-03-11	0	NA
West Virginia University Program	WV	Morgantown	https://medicine.hsc.wvu.edu/surgery/residents/general-surgery/	2	1	2020-03-09	@wvu_surgery	1	0	2020-03-05	NA	4	@wvuhealth	0	NA	2020-02-28	10	NA	WVU Department of Surgery General Surgery Residency (private group)	1	1	2019-06-28	NA	255
University of Mississippi Medical Center Program	MS	Jackson	https://www.umc.edu/som/Departments%20and%20Offices/SOM%20Departments/Surgery/Residents/General-Surgery/Welcome.html	2	1	2020-03-14	@UMMCnews; @ummcsurgery	1	0	2020-03-14	NA	0	@ummcnews	0	NA	2020-03-03	11	NA	University of Mississippi Medical Center	0	NA	2020-03-14	0	NA
University of Oklahoma School of Community Medicine (Tulsa) Program	OK	Tulsa	http://www.ou.edu/tulsa/residency/surgery	2	1	2020-03-15	@OUSCM	0	NA	2015-10-05	1623	NA	@outulsa	0	NA	2020-03-04	11	NA	OU-TU School of Community Medicine (@ouscm)	0	NA	2020-03-06	9	NA
Texas A&M College of Medicine-Scott and White Medical Center (Temple) Program	TX	Temple	https://www.bswhealth.med/education/Pages/gme/temple/general-surgery-residency.aspx	1	1	2020-03-11	@bswhealth	0	NA	2020-03-11	0	NA	@bswhealth	0	NA	2020-02-28	12	NA	BSWHealth	0	NA	2020-03-11	0	NA
University of Iowa Hospitals and Clinics Program	IA	Iowa City	https://gme.medicine.uiowa.edu/surgery-general-residency	2	0	2020-03-15	@UIowa_Surgery	1	0	2020-03-15	NA	0	@uiowa_surgery	1	0	2020-03-03	NA	12	University of Iowa Hospitals & Clinics	0	NA	2020-03-12	3	NA
University of Kansas School of Medicine Program	KS	Kansas City	http://www.kumc.edu/school-of-medicine/surgery/residency-program.html	2	1	2020-03-15	@KU_Surgery	1	0	2020-03-03	NA	12	@KUMedCenter	0	NA	2020-03-02	13	NA	KU Medical Center Department of Surgery	1	1	2020-03-06	NA	9
University of Nevada Las Vegas (UNLV) School of Medicine Program	NV	Las Vegas	https://www.unlv.edu/medicine/surgery/general	2	1	2020-03-15	@UNLVmedicine	0	NA	2020-03-13	2	NA	@unlvmedicine	0	NA	2020-03-02	13	NA	UNLV School of Medicine	0	NA	2020-03-13	2	NA
Rowan SOM/Jefferson Health/Our Lady of Lourdes Health System Program	NJ	Stratford	https://som.rowan.edu/graduate/residency/surgery/information.html	2	1	2020-03-19	@RowanSOM	0	NA	2020-03-05	14	NA	@rowan_som	0	NA	2020-03-05	14	NA	Rowan SOM General Surgery Residency	1	1	2017-09-06	NA	925
Loyola University Medical Center Program	IL	Maywood	https://www.loyolamedicine.org/gme/general-surgery-residency	2	1	2020-03-12	@LoyolaSurgery	1	1	2020-03-11	NA	1	@loyolasurgery	1	1	2020-02-25	NA	16	Loyola Medicine	0	NA	2020-03-11	1	NA
University of Texas Medical Branch Hospitals Program	TX	Galveston	https://www.utmb.edu/surgery/residency-education/general-surgery-residency/general-surgery-residency-information	2	0	2020-03-12	@UTMBSurgery	1	1	2020-03-11	NA	1	@UTMBhealth	0	NA	2020-02-25	16	NA	UTMB.edu	0	NA	2020-03-11	1	NA
Brown University Program	RI	Providence	https://www.brown.edu/academics/medical/about/departments/surgery/residency-program	2	1	2020-03-15	@brownsurgery	1	0	2019-08-27	NA	201	@alpertmedicalschool	0	NA	2020-02-27	17	NA	@BrownMedicine	0	NA	2020-03-13	2	NA
University at Buffalo Program	NY	Buffalo	http://medicine.buffalo.edu/departments/surgery/education/general-surgery.html	2	2	2020-03-19	@UBSurgery	1	3	2020-03-18	NA	1	@ubsurgery	1	1	2020-03-01	NA	18	UB General Surgery Residency	1	1	2020-03-01	NA	18
University of Florida Program	FL	Gainesville	https://surgery.med.ufl.edu/education/general-surgery-residency/	2	2	2020-03-09	@UFSurgery	1	0	2020-03-06	NA	3	@ufhealth	0	NA	2020-02-20	18	NA	UF Health	0	NA	2020-03-09	0	NA
University of Arizona	AZ	Tucson	https://surgery.arizona.edu/	2	2	2020-03-30	@UofAZSurgery; @UofAZSurgeryRes	1	2	2020-03-29	NA	1	@UofAZSurgery	1	0	2020-03-11	NA	19	University of Arizona Department of Surgery	1	0	2020-03-23	NA	7
SUNY Health Science Center at Brooklyn Program	NY	Brooklyn	https://www.downstate.edu/surgery/residency/index.html	2	0	2020-03-18	@sunydownstate	0	NA	2020-03-13	5	NA	@sunydownstatesurgery	1	1	2020-02-27	NA	20	SUNY Downstate Surgery Residency (@DownstateSurgery)	1	1	2020-01-22	NA	56
Carolinas Medical Center Program	NC	Charlotte	https://atriumhealth.org/education/graduate-medical-education/physician-residencies/surgery	1	1	2020-03-18	@CMCSurgeryRes; @CMC_GSResidents; @CarolinasSurg	1	2	2020-03-09	NA	9	@cmc_gsresidents	1	1	2020-02-25	NA	22	CMC General Surgery Residency	1	1	2020-02-25	NA	22
University of Rochester Program	NY	Rochester	https://www.urmc.rochester.edu/education/graduate-medical-education/prospective-residents/surgery.aspx	2	1	2020-03-15	@URMCSurgery	1	1	2020-02-21	NA	23	@urmc_surgery_residency	1	1	2020-02-21	NA	23	URMC Surgery Residency Program (@urmcsurgeryresidency)	1	1	2020-02-21	NA	23
Washington University/B-JH/SLCH Consortium Program	MO	St Louis	https://gsres.wustl.edu	2	2	2020-03-14	@WUSTLsurgres; @WashUSurgery	1	2	2020-03-12	NA	2	@wustlsurgres	1	1	2020-02-17	NA	26	Washington University General Surgery Residents	1	0	2019-03-06	NA	374
Rutgers New Jersey Medical School Program	NJ	Newark	http://njms.rutgers.edu/departments/surgery/residency_program/	2	1	2020-03-19	@NJMSDeptSurgery; @NjmsR	1	2	2020-03-19	NA	0	@rutergers_njms	0	NA	2020-02-21	27	NA	Rutgers NJMS, Department of Surgery	1	0	2020-03-04	NA	15
Wright State University Program	OH	Dayton	https://medicine.wright.edu/surgery/residency-program	2	2	2020-03-18	@WSUBSOMSurgery	1	0	2020-02-20	NA	27	@wsusurgery	1	1	2020-02-18	NA	29	Wright State University General Surgery Residency (@WSU.GeneralSurgeryResidency)	1	1	2017-10-18	NA	882
Abington Memorial Hospital Program	PA	Abington	https://www.abingtonhealth.org/academic-programs/resident-training-programs/surgery/	2	1	2020-03-19	@Abington-Jeff	0	NA	2020-03-18	1	NA	@abingtonjeff	0	NA	2020-02-13	35	NA	Abington - Jefferson Health (@AbingtonJeffersonHealth); Abington Surgery Residency Alumni Group	1	1	2020-03-16	NA	3
Kaweah Delta Health Care District (KDHCD) Program	CA	Visalia	https://www.kaweahdelta.org/GME-Residency-Programs/General-Surgery.aspx	1	1	2020-03-30	@KaweahSurgery	1	1	2020-03-21	NA	9	@kaweah_surgery	1	1	2020-02-18	NA	41	Kaweah Delta Health Care District	0	NA	2020-03-30	0	NA
University of Chicago Program	IL	Chicago	https://surgery.uchicago.edu/education/general-surgery-residency	2	2	2020-03-12	@uchicagosurgery	1	0	2018-07-22	NA	599	@uchicagogensurg	1	1	2020-01-31	NA	41	The University of Chicago Department of Surgery	1	0	2017-09-01	NA	923
Sidney Kimmel Medical College at Thomas Jefferson University/TJUH Program	PA	Philadelphia	https://www.jefferson.edu/university/jmc/departments/surgery/education/residency/program/index.html	2	2	2020-03-18	@JeffSurgery	1	0	2020-03-16	NA	2	@jeffersongensurg	1	0	2020-01-31	NA	47	TJUH Surgery Residency Program	1	1	2019-12-13	NA	96
Atlantic Health (Morristown) Program	NJ	Morristown	https://www.atlantichealth.org/professionals-medical-education/residencies/surgery-residency.html	1	1	2020-03-19	@AtlanticHealth	0	NA	2020-03-19	0	NA	@msa.surgeons	1	0	2020-01-25	NA	54	Morristown Medical Center	0	NA	2020-03-15	4	NA
Louisiana State University (Shreveport) Program	LA	Shreveport	https://www.lsuhs.edu/departments/school-of-medicine/surgery/residency	2	1	2020-03-14	@LSUHS	0	NA	2020-03-13	1	NA	@lsuhealthshreveport	0	NA	2020-01-13	61	NA	LSU Health Shreveport	0	NA	2020-03-13	1	NA
University of California (San Diego) Medical Center Program	CA	La Jolla	https://medschool.ucsd.edu/som/surgery/education/residency/general-surgery/Pages/default.aspx	2	1	2020-03-25	@UCSD_Surgery; @UCSDsurgery; @UCSDSurgeryRes	1	2	2020-03-25	NA	0	@humansofsurgery	1	0	2020-01-22	NA	63	0	NA	NA	NA	NA	NA
Tulane University Program	LA	New Orleans	https://medicine.tulane.edu/departments/surgery/academic-programs/general-surgery-residency	2	0	2020-01-18	@Tulane_Surgery	1	0	2019-09-20	NA	120	@tulane_surgery	1	0	2019-10-28	NA	82	Tulane General Surgery (@tulanesurgery); Tulane Surgery [private group for residency, unclear how active]	1	2	2019-04-27	NA	266
HCA Healthcare/USF Morsani College of Medicine GME: Regional Medical Center Bayonet Point Program	FL	Hudson	https://bayonetpointhospital.com/gme/residencies/general-surgery/	1	1	2020-03-09	@RMCHealth	0	NA	2020-03-09	0	NA	@rmc_bayonetpoint	0	NA	2019-11-11	119	NA	Regional Medical Center Bayonet Point (Hudson, FL)	0	NA	2020-03-09	0	NA
University of California (San Francisco)/Fresno Program	CA	Fresno	https://www.fresno.ucsf.edu/surgery/	2	1	2020-03-25	@SurgeryFresno	1	1	2020-03-13	NA	12	@surgeryfresnoucsf	1	0	2019-11-25	NA	121	SurgeryFresnoUCSF	1	0	2020-01-01	NA	84
University of Illinois College of Medicine at Peoria Program	IL	Peoria	https://peoria.medicine.uic.edu/departments/surgery/residency/	2	2	2020-03-12	@UICOMPeoria	0	NA	2020-03-04	8	NA	@uicompsurgery	1	0	2019-11-04	NA	129	UICOM-Peoria, Department of Surgery	1	2	2020-03-02	NA	10
University of Utah Program	UT	Salt Lake City	https://medicine.utah.edu/surgery/general-surgery/residency/	2	2	2020-03-11	@UofUSurgery; @UtahGenSurgRes	1	2	2019-03-29	NA	348	@uugensurg	1	1	2019-10-28	NA	135	University of Utah General Surgery Residency Program (@UtahGeneralSurgeryResidency)	1	1	2019-03-08	NA	369
Lehigh Valley Health Network/University of South Florida College of Medicine Program	PA	Allentown	https://www.lvhn.org/education/residency-and-fellowship-opportunities/general-surgery-residency-program	2	1	2020-03-19	@LVHN	0	NA	2020-03-15	4	NA	@lvhnsurgeryresidents	1	1	2019-09-12	NA	189	Lehigh Valley Health Network	0	NA	2020-03-15	4	NA
Kendall Regional Medical Center Program	FL	Miami	https://kendallmed.com/gme/general-surgery/	1	1	2020-03-09	@SurgeryKrmc	1	1	2019-03-11	NA	364	@krmcsurgery	1	0	2019-06-20	NA	263	Kendall Regional Medical Center	0	NA	2020-03-09	0	NA
University of South Alabama Program	AL	Mobile	https://www.southalabama.edu/colleges/com/departments/surgery/residency.html	2	1	2020-03-09	@USASurgery	1	3	2020-03-05	NA	4	@usa_surg_residents	1	1	2019-04-16	NA	328	USA Health University Hospital	0	NA	2020-03-06	3	NA
Nassau University Medical Center Program	NY	East Meadow	https://www.numc.edu/education/graduate-medical-education/residency-fellowship-programs/general-surgery/	2	1	2020-03-20	@NuHealthSystem	0	NA	2019-04-09	346	NA	@nuhealth	0	NA	2019-04-09	346	NA	NUMC / NuHealth	0	NA	2020-03-20	0	NA
Detroit Medical Center Corporation Program	MI	Detroit	https://www.dmc.org/health-professionals/training-programs/sinai-grace-general-surgery-residency	1	1	2020-03-20	@DMC_Heals; @DMC_SinaiGrace	0	NA	2020-03-16	4	NA	@dmcsinaigrace	0	NA	2018-06-18	641	NA	Detroit Medical Center; DMC Sinai-Grace Hospital	0	NA	2020-03-19	1	NA
Bassett Medical Center Program	NY	Cooperstown	https://www.bassett.org/medical-education/residency-programs/general-surgery	1	1	2020-03-19	@BassettNetwork	0	NA	2019-06-24	269	NA	@bassetthealthcarenetwork	0	NA	2018-05-23	666	NA	Bassett Healthcare Network (@Bassett.Network)	0	NA	2020-03-19	0	NA
Vidant Medical Center/East Carolina University Program	NC	Greenville	https://www.ecu.edu/cs-dhs/surgery/residency/	2	0	2020-03-18	@ECUSurgery	1	0	2020-02-16	NA	31	@ecusurgery	1	1	2018-03-29	NA	720	ECU/Vidant Surgical Residency and Alumni	1	1	2020-02-25	NA	22
University of Illinois College of Medicine at Chicago Program	IL	Chicago	https://chicago.medicine.uic.edu/departments/academic-departments/surgery/education-training/residency-programs/general-surgery-residency/	2	0	2020-03-12	@UIHealth	0	NA	2020-03-12	0	NA	@uicgensurg	1	1	2017-08-07	NA	948	University of Illinois at Chicago Department of Surgery	1	0	2017-10-24	NA	870
Riverside University Health System/University of California Riverside Program	CA	Moreno Valley	http://www.ruhealth.org/en-us/medical-center/health-professionals/medical-education/general-surgery-residency/Pages/default.aspx	2	1	2020-03-31	@RUHSmedcenter	0	NA	2016-11-16	1231	NA	@ruhsmedcenter	0	NA	2016-10-11	1267	NA	RUHSmedcenter	0	NA	2020-03-31	0	NA
Larkin Community Hospital Program	FL	South Miami	http://www.graduatemedicaleducation.org/acgme-residency-programs/	0	0	2020-03-16	@LARKINHOSPITAL	0	NA	2020-03-15	1	NA	@larkincommunityhospital	0	NA	2016-04-21	1425	NA	Larkin Community Hospital	0	NA	2020-03-16	0	NA
Carle Foundation Hospital Program	IL	Urbana	https://carle.org/for-providers/residencies/general-surgery	1	1	2020-03-12	@Carle_org	0	NA	2020-03-12	0	NA	@carle_hospital	0	NA	2016-03-15	1458	NA	Carle or Carle General Surgery Residency [private group]	0	NA	2020-03-12	0	NA
New York Presbyterian Hospital (Columbia Campus) Program	NY	New York	https://columbiasurgery.org/general-surgery-residency	2	2	2020-03-12	@ColumbiaSurgery	1	0	2020-03-12	NA	0	@ColumbiaSurgery; @Columbia_Surgery_Residents	1	2	2015-08-20	NA	1666	Columbia Surgery	1	0	2020-03-09	NA	3
Harlem Hospital Center Program	NY	New York	https://www.cumc.columbia.edu/harlem-hospital/surgery-residency/program/residency%20Introduction	1	0	2020-03-19	@NYCHealthSystem	0	NA	2020-03-19	0	NA	@columbiasurgery; @columbia_surgery_residents	1	2	2015-08-20	NA	1673	Harlem Hospital Center/Columbia University (@HarlemHospitalCenterColumbiaUniversity); Columbia Surgery (@columbiasurgery)	1	0	2020-03-19	NA	0
Abrazo Health Network Program	AZ	Glendale	https://www.abrazohealth.com/health-professionals/abrazo-health-residency-programs/abrazo-general-surgery-residency-program	0	1	2020-03-09	@AbrazoHealth	0	NA	2020-02-28	10	NA	0	NA	NA	NA	NA	NA	Abrazo Community Health Network	0	NA	2020-02-28	10	NA
Arnot Ogden Medical Center Program	NY	Elmira	https://www.arnothealthgme.org/surgery	0	0	2020-03-20	@ArnotHealth	0	NA	2016-07-15	1344	NA	0	NA	NA	NA	NA	NA	Arnot Health	0	NA	2020-03-20	0	NA
Ascension Genesys Hospital Program	MI	Grand Blanc	https://genesysmeded.com/graduate-medical-education/residencies/general-surgery-residency	0	0	2020-03-19	@Ascension_MI	0	NA	2020-03-19	0	NA	0	NA	NA	NA	NA	NA	Ascension (Genesys Hospital)	0	NA	2020-03-18	1	NA
Ascension Macomb-Oakland Hospital Program	MI	Warren	https://medicaleducationsjp.com/medical-education-at-ascension-macomb-oakland-hospital/residency-programs/general-surgery-residency	0	0	2020-03-19	@Ascension_MI	0	NA	2020-03-19	0	NA	0	NA	NA	NA	NA	NA	AscensionMacombOaklandWarren	0	NA	2020-03-13	6	NA
Conemaugh Memorial Medical Center Program	PA	Johnstown	https://gme.conemaugh.org/resident-programs/general-surgery-residency	0	0	2020-03-19	0	NA	NA	NA	NA	NA	0	NA	NA	NA	NA	NA	Conemaugh Health System	0	NA	2020-03-18	1	NA
Flushing Hospital Medical Center Program	NY	Flushing	https://flushinghospital.org/education/surgery	0	1	2020-03-20	@FHMC_NYC	0	NA	2020-03-19	1	NA	0	NA	NA	NA	NA	NA	Flushing Hospital Medical Center- FHMC	0	NA	2020-03-18	2	NA
HCA Medical City Arlington Program	TX	Arlington	https://medicalcityhealthcare.com/locations/medical-city-arlington/For-Professionals/Graduate-Medical-Education/surgery/	0	1	2020-03-31	@MedCArlington	0	NA	2020-03-31	0	NA	0	NA	NA	NA	NA	NA	Medical City Arlington	0	NA	2020-03-31	0	NA
Medical City North Texas Consortium Graduate Medical Education Program	TX	Fort Worth	https://medicalcityhealthcare.com/locations/medical-city-fort-worth/for-professionals/graduate-medical-education/	0	1	2020-03-12	@ftworthsurgery	1	1	2019-05-31	NA	286	0	0	NA	NA	NA	NA	MedicalCityFortWorth	0	NA	2020-03-11	1	NA
Mountain Area Health Education Center Program	NC	Asheville	https://mahec.net/residency-and-student-info/residency-programs/surgery	0	0	2020-03-18	@MAHEC_Surgery	1	1	2020-03-16	NA	2	0	NA	NA	NA	NA	NA	MAHEC Continuing Education (this is the only one that's available)	0	NA	2020-03-18	0	NA
Ochsner Clinic Foundation Program	LA	New Orleans	https://education.ochsner.org/gme/training-programs/general-surgery-residency	0	1	2020-03-14	@OchsnerHealth	0	NA	2020-03-14	0	NA	0	NA	NA	NA	NA	NA	Ochsner General Surgery Residency	1	1	2015-08-19	NA	1669
Orange Park Medical Center Program	FL	Orange Park	https://orangeparkmedical.com/gme/residencies/general-surgery/	0	1	2020-03-09	@opmedcenter	0	NA	2020-01-23	46	NA	0	NA	NA	NA	NA	NA	Orange Park Medical Center (Orange Park, FL)	0	NA	2020-03-09	0	NA
Orange Regional Medical Center Program	NY	Middletown	https://www.ormc.org/about-us/graduate-medical-education/general-surgery-program	0	1	2020-03-20	@ORMC	0	NA	2020-02-11	38	NA	@orangeregional	NA	NA	NA	NA	NA	Orange Regional Medical Center	0	NA	2020-03-20	0	NA
Research Medical Center/Menorah Medical Center Program	KS	Overland Park	https://menorahmedicalcenter.com/professionals/graduate-medical-education/general-surgery.dot	0	1	2020-03-20	@MenorahMed	0	NA	2020-01-23	57	NA	0	NA	NA	NA	NA	NA	Menorah Medical Center	0	NA	2020-03-19	1	NA
Robert Packer Hospital/Guthrie Program	PA	Sayre	https://www.guthrie.org/general-surgery-residency-program	0	1	2020-03-19	@GuthrieClinic	0	NA	2020-03-08	11	NA	0	0	NA	NA	NA	NA	The Guthrie Clinic	0	NA	2020-03-19	0	NA
Samaritan Health Services-Corvallis Program	OR	Corvallis	https://www.samhealth.org/careers-education/graduate-medical-education/our-programs/general-surgery-resident-program	0	1	2020-03-20	@SamHealth; @GoodSamHospital	0	NA	2020-03-19	1	NA	@samaritanhealthservices	0	NA	NA	NA	NA	Samaritan Health Services [linked to on webpage]; Good Samaritan Medical Center or Good Samaritan Regional Medical Center [specific hospital]	0	NA	2020-03-20	0	NA
Sunrise Health GME Consortium Program	NV	Las Vegas	https://www.sunrisehealthgme.com/GME-Programs/General-Surgery.aspx	0	1	2020-03-20	@SunriseH_GME	0	NA	2020-03-09	11	NA	0	NA	NA	NA	NA	NA	Sunrise Health Graduate Medical Education Consortium	0	NA	2020-03-09	11	NA
Arrowhead Regional Medical Center/Kaiser Permanente (Fontana) Program	CA	Colton	http://armc-kaisergeneralsurgery.com/	1	0	2020-03-25	@ArrowheadRMC	0	NA	2020-03-25	0	NA	0	NA	NA	NA	NA	NA	ArrowheadRegional	0	NA	2020-03-25	0	NA
BronxCare Health System Program	NY	Bronx	https://www.bronxcare.org/our-services/medical-education/	1	0	2020-03-20	@BronxCare	0	NA	2011-03-08	3300	NA	0	NA	NA	NA	NA	NA	0	NA	NA	NA	NA	NA
Creighton University School of Medicine/Maricopa Medical Center (Phoenix) Program	AZ	Phoenix	https://alliance.creighton.edu/residencies-fellowships/residency-programs/surgery-valleywise-health	1	1	2020-03-09	@MaricopaGenSurg	1	1	2017-08-02	NA	950	0	NA	NA	NA	NA	NA	Maricopa General Surgery Residency	1	1	private	NA	private
Creighton University School of Medicine/St Joseph's Medical Center (Phoenix) Program	AZ	Phoenix	https://alliance.creighton.edu/residencies-fellowships/residency-programs/surgery-st-josephs	1	1	2020-03-09	@DignityHealthAZ	0	NA	2020-03-06	3	NA	0	NA	NA	NA	NA	NA	St. Joseph's Hospital and Medical Center	0	NA	2020-03-08	1	NA
Danbury Hospital Program	CT	Danbury	danburyhospital.org/departments/residencies-and-fellowships/surgery-residency	1	1	2020-03-27	@DanburySurgery	1	1	2019-03-15	NA	378	0	0	NA	NA	NA	NA	Danbury Hospital General Surgery Residency Program	0	NA	2015-10-18	1622	NA
Grand Strand Regional Medical Center Program	SC	Myrtle Beach	https://mygrandstrandhealth.com/gme/residencies/general-surgery/	1	1	2020-03-14	@grandstrand_sc	0	NA	2020-03-14	0	NA	0	NA	NA	NA	NA	NA	@grandstrandmedcenter	0	NA	2020-03-14	0	NA
HCA Healthcare/USF Morsani College of Medicine GME: Brandon Regional Hospital Program	FL	Brandon	https://brandonhospital.com/gme/residencies/surgery/	1	1	2020-03-31	@BrandonRegional	0	NA	2020-03-31	0	NA	0	NA	NA	NA	NA	NA	Brandon Regional Hospital (Brandon, FL)	0	NA	2020-03-31	0	NA
Hennepin Healthcare Program	MN	Minneapolis	https://www.hennepinhealthcare.org/medical-education-training/residency-programs/surgery-residency/	1	1	2020-03-15	@HennepinHC	0	NA	2020-03-15	0	NA	0	NA	NA	NA	NA	NA	Hennepin Healthcare	0	NA	2020-03-13	2	NA
Kansas City University of Medicine & Biosciences-GME Consortium (KCU-GME Consortium)/St Anthony Program	CO	Lakewood	https://www.centura.org/Education-and-Training/Residencies-and-Internships/General-Surgery-Residency	1	1	2020-03-30	@StAHospital	0	NA	2019-11-02	149	NA	0	0	NA	NA	NA	NA	St. Anthony Hospital	0	NA	2020-03-30	0	NA
Kansas City University of Medicine & Biosciences-GME Consortium (KCU-GME Consortium)/St Mary's Program Osteopathic Recognized!	MO	Blue Springs	https://www.stmaryskc.com/About-Us/Residency-Programs/General-Surgery-Program.aspx	1	1	2020-03-19	@StMarysMedCtr	0	NA	2020-03-15	4	NA	0	NA	NA	NA	NA	NA	St. Mary's Medical Center	0	NA	2020-03-18	1	NA
Lincoln Medical and Mental Health Center Program	NY	Bronx	http://www.lincolngeneralsurgery.com/	1	0	2020-03-20	0	NA	NA	NA	NA	NA	0	NA	NA	NA	NA	NA	Lincoln Medical and Mental Health Center	0	NA	2012-05-15	2866	NA
McLaren Health Care/Greater Lansing/MSU Program	MI	Lansing	https://sites.google.com/mclarenmeded.org/mglmeded/residencies/general-surgery?authuser=0	1	0	2020-03-19	@McLarenGL	0	NA	2018-12-18	457	NA	0	0	NA	NA	NA	NA	McLaren Greater Lansing	0	NA	2020-03-19	0	NA
Midwestern University OPTI/Mountain Vista Program	AZ	Mesa	https://www.mwuresidencies.com/programs/mountain-vista-medical-center-general-surgery-residency-program	1	1	2020-03-09	@MidwesternUniv	0	NA	2020-03-06	3	NA	0	NA	NA	NA	NA	NA	Mountain Vista Medical Center	0	NA	2020-03-06	3	NA
Saint Joseph Hospital Program	CO	Denver	https://www.sclhealth.org/locations/saint-joseph-hospital-general-surgery-residency/	1	0	2020-03-30	@StJoesDenver; @StJoeSurgery	1	1	2018-12-19	NA	467	0	NA	NA	NA	NA	NA	Saint Joseph Hospital Denver	0	NA	2020-03-29	1	NA
San Joaquin General Hospital Program	CA	French Camp	https://www.gme.sanjoaquingeneral.org/bios/bio-Kennedy.html	1	1	2020-03-25	0	NA	NA	NA	NA	NA	0	NA	NA	NA	NA	NA	SJGeneralHospital	0	NA	2020-03-19	6	NA
St Barnabas Hospital Program	NY	Bronx	http://www.sbhny.org/healthcare-professionals/residency-programs/surgery-residency-program/	1	1	2020-03-20	@SBHBronx	0	NA	2020-03-19	1	NA	0	NA	NA	NA	NA	NA	SBH Health System	0	NA	2020-03-19	1	NA
St Vincent Hospitals and Health Care Center Program	IN	Indianapolis	https://www.stvincent.org/Medical-Education/General-Surgery-Residency	1	1	2020-03-15	@StVincentIN	0	NA	2020-03-15	0	NA	0	NA	NA	NA	NA	NA	Ascension St. Vincent (Anderson) general surgery group page unavailable - https://www.facebook.com/pages/St-Vincent- Medical-Group-General-Surgery/22025857482227 5?rf=277248242390638	0	NA	2020-03-13	2	NA
University of Central Florida/HCA GME Consortium (Greater Orlando) Program	FL	Orlando	https://osceolaregional.com/gme/general-surgery/	1	1	2020-03-14	@OsceolaRegional	0	NA	2020-03-01	13	NA	0	NA	NA	NA	NA	NA	Osceola Regional Medical Center	0	NA	2020-03-13	1	NA
Western Reserve Hospital Program	OH	Cuyahoga Falls	https://www.westernreservehospital.org/education/general-surgery.aspx	1	1	2020-03-19	@WRHosp	0	NA	2020-03-19	0	NA	0	NA	NA	NA	NA	NA	Western Reserve Hospital	0	NA	2020-03-10	9	NA
York Hospital Program	PA	York	https://www.wellspanmedicaleducation.org/residency-programs/surgery	1	0	2020-03-15	@WellSpan; @YorkSurgery	1	0	2019-03-16	NA	365	0	NA	NA	NA	NA	NA	WellSpan Health	0	NA	2020-03-14	1	NA
Albany Medical Center Program	NY	Albany	https://www.amc.edu/Academic/GME/programs/GeneralSurgery/index.cfm	2	1	2020-03-20	@AlbanyMed	0	NA	2020-03-20	0	NA	0	NA	NA	NA	NA	NA	Albany Med	0	NA	2020-03-20	0	NA
East Tennessee State University Program	TN	Johnson City	https://www.etsu.edu/com/surgery/divisions/generalsurgery/	2	0	2020-03-13	@QuillenFamily	0	NA	2020-03-09	4	NA	0	NA	NA	NA	NA	NA	ETSU Surgery Department	1	0	2020-03-13	NA	0
Howard University Program	DC	Washington	http://huhealthcare.com/healthcare/hospital/departments/surgery	2	0	2020-03-27	0	NA	NA	NA	NA	NA	0	NA	NA	NA	NA	NA	0	NA	NA	NA	NA	NA
Loma Linda University Health Education Consortium Program	CA	Loma Linda	https://llusurgery.org/	2	0	2020-03-25	@LLUHealth	0	NA	2020-03-17	8	NA	0	NA	NA	NA	NA	NA	0	NA	NA	NA	NA	NA
Los Angeles County-Harbor-UCLA Medical Center Program	CA	Torrance	https://harboruclasurgery.com/gs-residency-about-us/	2	0	2020-03-30	@HarborUCLASurg	1	0	2015-01-01	NA	1915	@harbor_ucla	NA	NA	NA	NA	NA	Harbor-UCLA Medical Center	0	NA	2018-11-21	495	NA
Metro Health University of Michigan Health (Metro Health) Program Osteopathic	MI	Wyoming	https://metrohealth.net/about-metro-health/careers/medical-education/general-surgery-residency/	2	1	2020-03-19	@MetroHealthGR	0	NA	2020-03-19	0	NA	0	NA	NA	NA	NA	NA	MetroHealth	0	NA	2020-03-15	4	NA
Riverside Community Hospital/University of California Riverside School of Medicine Program	CA	Riverside	http://gme.riversidecommunityhospital.com/Residency-Programs/General-Surgery.aspx	2	1	2020-03-31	@RiversideHospCA	0	NA	2020-03-31	0	NA	0	0	NA	NA	NA	NA	Riverside Community Hospital/UCR School of Medicine’s GME Program	0	NA	2019-11-06	146	NA
University of Florida College of Medicine Jacksonville Program	FL	Jacksonville	https://hscj.ufl.edu/surgery/residency/	2	1	2020-03-09	@UFJaxTrauma	0	NA	2020-03-04	5	NA	0	0	NA	NA	NA	NA	UF Health Jacksonville	0	NA	2020-03-09	0	NA
University of Kentucky College of Medicine (Bowling Green) Program	KY	Bowling Green	https://medcenterhealth.org/graduate-medical-education/general-surgery-residency-program/	2	1	2020-03-20	@MedCenterHealth	0	NA	2020-03-20	0	NA	0	0	NA	NA	NA	NA	Med Center Health	0	NA	2020-03-19	1	NA
University of Louisville School of Medicine Program	KY	Louisville	http://louisvillesurgery.com/residGen.html	2	0	2020-03-12	@UofLDeptofSurg	1	0	2020-03-07	NA	5	0	NA	NA	NA	NA	NA	University of Louisville Department of Surgery	1	0	2020-03-07	NA	5
University of Maryland Program	MD	Baltimore	https://www.umms.org/ummc/pros/gme/residency/general-surgery	2	1	2020-03-14	@UMMC; @MarylandSurg; @MarylandSurgery	1	2	2020-03-05	NA	9	0	NA	NA	NA	NA	NA	University of Maryland Medical Center	0	NA	2020-03-13	1	NA
University of Miami/JFK Medical Center Palm Beach Regional GME Consortium Program	FL	Atlantis	http://gme.med.miami.edu/palmbeach/surgery	2	1	2020-03-27	@UMPalmBeachSurg	1	1	2019-08-16	NA	224	0	0	NA	NA	NA	NA	University of Miami Miller School of Medicine	0	NA	2020-03-25	2	NA
University of Missouri-Kansas City School of Medicine Program	MO	Kansas City	https://med.umkc.edu/surgery/	2	1	2020-03-14	@UMKCmedschool	0	NA	2020-03-02	12	NA	0	NA	NA	NA	NA	NA	UMKC School of Medicine	0	NA	2020-03-10	4	NA
University of Southern California/LAC+USC Medical Center Program	CA	Los Angeles	https://surgery.keckmedicine.org/	2	1	2020-03-25	@USCGenSurg; @uscsurgery	1	2	2019-09-11	NA	196	0	NA	NA	NA	NA	NA	USCGeneralSurgery	1	0	00:00:00	NA	NA
Penn State Milton S Hershey Medical Center Program	PA	Hershey	https://residency.med.psu.edu/programs/general-surgery-residency/	2	0	2020-03-18	@PSU_Surgery	1	0	2020-02-27	NA	20	@psu_surgery	1	1	private	NA	NA (private)	Penn State Surgery	1	1	2019-09-24	NA	176

## Sheet: ProgramLeadershipData
Program	State	City	Name	PD or APD?	Twitter account identified? (no = 0; yes = 1; NA if PD not identified)	Date accessed	Date of last tweet/retweet	Days since last tweet/retweet	On LinkedIn? (no = 0; yes, but lacks photo and/or current position = 1; yes, up-to-date = 2)	Twitter and/or LinkedIn? (no = 0; yes = 1)
Orange Park Medical Center Program	FL	Orange Park	Not identified from website	PD	NA	2020-03-09	NA	NA	NA	0
HCA Gulf Coast Education Consortium Program	TX	Kingwood	Not identified from website	PD	NA	2020-03-12	NA	NA	NA	0
St Joseph's University Medical Center Program	NJ	Paterson	Not identified from website	PD	NA	2020-03-20	NA	NA	NA	0
Tower Health Program	PA	West Reading	Not identified from website	PD	NA	2020-03-31	NA	NA	NA	0
HCA Medical City Arlington Program	TX	Arlington	Not identified from website	PD	NA	2020-03-31	NA	NA	NA	0
McGaw Medical Center of Northwestern University Program	IL	Chicago	Redacted	APD	1	2020-03-12	2020-03-10	2	0	1
University of Wisconsin Hospitals and Clinics Program	WI	Madison	Redacted	PD	1	2020-03-10	2020-02-04	35	0	1
University of Tennessee College of Medicine at Chattanooga Program	TN	Chattanooga	Redacted	PD	1	2020-03-14	2019-04-07	342	1	1
Akron General Medical Center/NEOMED Program	OH	Akron	Redacted	PD	1	2020-03-19	2019-10-23	148	2	1
University of Florida College of Medicine Jacksonville Program	FL	Jacksonville	Redacted	PD	1	2020-03-09	2020-03-04	5	1	1
University of Arizona	AZ	Tucson	Redacted	PD	1	2020-03-30	2020-03-27	3	2	1
University of Virginia Medical Center Program	VA	Charlottesville	Redacted	APD	1	2020-03-11	2020-03-09	2	2	1
Icahn School of Medicine at Mount Sinai (West Side) Program	NY	New York	Redacted	PD	1	2020-03-20	2020-03-14	6	0	1
Southern Illinois University Program	IL	Springfield	Redacted	APD	1	2020-03-12	NA	NA	0	0
University of Nebraska Medical Center College of Medicine Program	NE	Omaha	Redacted	PD	1	2020-03-15	2019-06-08	281	1	1
University of Illinois College of Medicine at Chicago (Mount Sinai) Program	IL	Chicago	Redacted	APD	1	2020-03-12	NA	NA	2	1
Vanderbilt University Medical Center Program	TN	Nashville	Redacted	APD	1	2020-03-13	2020-02-06	36	1	1
University of South Dakota School of Medicine Program	SD	Sioux Falls	Redacted	PD	1	2020-03-14	2016-06-16	1367	2	1
Florida Atlantic University Charles E. Schmidt College of Medicine Program	FL	Boca Raton	Redacted	PD	1	2020-03-31	2020-03-24	7	2	1
Boston University Medical Center Program	MA	Boston	Redacted	APD	1	2020-03-13	2019-08-06	220	1	1
New Hanover Regional Medical Center Program	NC	Wilmington	Redacted	APD	1	2020-03-18	NA	NA	1	0
Beth Israel Deaconess Medical Center Program	MA	Boston	Redacted	PD	1	2020-03-13	2020-03-10	3	0	1
Medical College of Georgia Program	GA	Augusta	Redacted	APD	1	2020-03-17	2020-03-17	0	0	1
University of Pennsylvania Health System Program	PA	Philadelphia	Redacted	APD	1	2020-03-15	NA	NA	2	1
HCA Healthcare/USF Morsani College of Medicine GME: Brandon Regional Hospital Program	FL	Brandon	Redacted	PD	1	2020-03-31	2020-03-30	1	2	1
Medical College of Georgia Program	GA	Augusta	Redacted	PD	1	2020-03-17	2020-03-17	0	2	1
University of Maryland Program	MD	Baltimore	Redacted	PD	1	2020-03-14	NA	NA	2	1
Brigham and Women's Hospital Program	MA	Boston	Redacted	APD	1	2020-03-13	2017-01-11	1157	0	1
Cleveland Clinic Foundation Program	OH	Cleveland	Redacted	APD	1	2020-03-18	2020-03-16	2	2	1
Methodist Hospital (Houston) Program	TX	Houston	Redacted	PD	1	2020-03-12	2020-03-12	0	0	1
SUNY Health Science Center at Brooklyn Program	NY	Brooklyn	Redacted	APD	1	2020-03-18	2013-12-25	2275	1	1
Lahey Clinic Program	MA	Burlington	Redacted	PD	1	2020-03-14	2018-10-11	520	0	1
Beth Israel Deaconess Medical Center Program	MA	Boston	Redacted	APD	1	2020-03-13	2020-03-13	0	2	1
MedStar Health/Georgetown-Washington Hospital Program	DC	Washington	Redacted	APD	1	2020-03-27	2016-05-11	1416	0	1
Iowa Medical Education Collaborative	IA	Des Moines	Redacted	APD	1	2020-03-31	2020-03-31	0	2	1
Geisinger Health System Program	PA	Danville	Redacted	PD	1	2020-03-18	2020-03-14	4	1	1
Kaweah Delta Health Care District (KDHCD) Program	CA	Visalia	Redacted	PD	1	2020-03-30	2020-03-28	2	2	1
University of Nebraska Medical Center College of Medicine Program	NE	Omaha	Redacted	APD	1	2020-03-15	2020-03-14	1	2	1
University of Pennsylvania Health System Program	PA	Philadelphia	Redacted	APD	1	2020-03-15	2020-03-09	6	2	1
University of Texas Health Science Center at Houston Program	TX	Houston	Redacted	PD	1	2020-03-12	2020-02-16	25	1	1
Detroit Medical Center/Wayne State University Program	MI	Detroit	Redacted	APD	1	2020-03-18	2020-03-14	4	1	1
McGaw Medical Center of Northwestern University Program	IL	Chicago	Redacted	APD	1	2020-03-12	2020-01-16	56	1	1
Riverside University Health System/University of California Riverside Program	CA	Moreno Valley	Redacted	APD	1	2020-03-31	2017-12-24	828	2	1
Central Iowa Health System (Iowa Methodist Medical Center) Program	IA	Des Moines	Redacted	PD	1	2020-03-17	2020-03-17	0	0	1
University at Buffalo Program	NY	Buffalo	Redacted	APD	1	2020-03-19	2020-03-11	8	0	1
Southern Illinois University Program	IL	Springfield	Redacted	PD	1	2020-03-12	2019-05-30	287	2	1
Stony Brook Medicine/University Hospital Program	NY	Stony Brook	Redacted	PD	1	2020-03-16	2018-02-10	765	0	1
Cleveland Clinic (Florida) Program	FL	Weston	Redacted	PD	1	2020-03-17	2019-11-03	135	1	1
San Joaquin General Hospital Program	CA	French Camp	Redacted	PD	1	2020-03-25	2019-09-12	195	0	1
Virginia Commonwealth University Health System Program	VA	Richmond	Redacted	PD	1	2020-03-11	2020-03-10	1	1	1
HCA HealthONE/Swedish Medical Center Program	CO	Englewood	Redacted	APD	1	2020-03-30	NA	NA	1	0
Yale-New Haven Medical Center Program	CT	New Haven	Redacted	PD	1	2020-03-09	2020-02-05	33	0	1
Loyola University Medical Center Program	IL	Maywood	Redacted	APD	1	2020-03-12	2020-02-19	22	0	1
University of Alabama Medical Center Program	AL	Birmingham	Redacted	PD	1	2020-03-09	2020-03-03	6	1	1
University of Michigan Health System Program	MI	Ann Arbor	Redacted	PD	1	2020-03-14	2020-03-05	9	1	1
Ohio State University Hospital Program	OH	Columbus	Redacted	APD	1	2020-03-18	2020-03-18	0	2	1
Washington University/B-JH/SLCH Consortium Program	MO	St Louis	Redacted	PD	1	2020-03-14	2020-02-27	16	0	1
Beth Israel Deaconess Medical Center Program	MA	Boston	Redacted	APD	1	2020-03-13	2019-10-21	144	1	1
Rutgers Robert Wood Johnson Medical School Program	NJ	New Brunswick	Redacted	APD	1	2020-03-19	2020-01-30	49	0	1
Baylor College of Medicine Program	TX	Houston	Redacted	APD	1	2020-03-12	2018-04-25	687	0	1
University of Colorado Program	CO	Aurora	Redacted	APD	1	2020-03-30	2020-03-20	10	1	1
Louisiana State University (Shreveport) Program	LA	Shreveport	Redacted	PD	1	2020-03-14	NA	NA	1	0
McGaw Medical Center of Northwestern University Program	IL	Chicago	Redacted	PD	1	2020-03-12	2017-03-23	1085	2	1
Arrowhead Regional Medical Center/Kaiser Permanente (Fontana) Program	CA	Colton	Redacted	APD	1	2020-03-25	2019-12-28	88	0	1
University of Iowa Hospitals and Clinics Program	IA	Iowa City	Redacted	APD	1	2020-03-15	2020-03-08	7	0	1
Henry Ford Wyandotte Hospital Program	MI	Wyandotte	Redacted	APD	1	2020-03-19	2015-02-20	1854	2	1
Mountain Area Health Education Center Program	NC	Asheville	Redacted	PD	1	2020-03-18	2020-03-14	4	2	1
Brooklyn Hospital Center Program	NY	Brooklyn	Redacted	APD	1	2020-03-18	2019-04-28	325	1	1
University of Cincinnati Medical Center/College of Medicine	OH	Cincinnati	Redacted	APD	1	2020-03-31	2020-03-31	0	2	1
University of Arizona	AZ	Tucson	Redacted	APD	1	2020-03-30	2020-03-29	1	2	1
Medical College of Wisconsin Affiliated Hospitals Program	WI	Milwaukee	Redacted	APD	1	2020-03-09	2019-03-29	346	1	1
Cleveland Clinic (Florida) Program	FL	Weston	Redacted	APD	1	2020-03-17	2020-03-16	1	2	1
Allegheny Health Network Medical Education Consortium (AGH) Program	PA	Pittsburgh	Redacted	APD	1	2020-03-15	2020-02-28	16	0	1
Brigham and Women's Hospital Program	MA	Boston	Redacted	APD	1	2020-03-13	2020-03-06	7	1	1
Sinai Hospital of Baltimore Program	MD	Baltimore	Redacted	PD	1	2020-03-14	NA	NA	2	1
Loyola University Medical Center Program	IL	Maywood	Redacted	APD	1	2020-03-12	2018-10-24	505	1	1
HonorHealth Program	AZ	Phoenix	Redacted	PD	1	2020-03-09	2018-08-31	556	0	1
Rutgers Robert Wood Johnson Medical School Program	NJ	New Brunswick	Redacted	PD	1	2020-03-19	2020-03-15	4	0	1
SUNY Health Science Center at Brooklyn Program	NY	Brooklyn	Redacted	PD	1	2020-03-18	2020-03-18	0	1	1
Temple University Hospital Program	PA	Philadelphia	Redacted	APD	1	2020-03-15	2020-02-01	43	0	1
University of Iowa Hospitals and Clinics Program	IA	Iowa City	Redacted	APD	1	2020-03-15	2020-03-15	0	1	1
University of Arizona	AZ	Tucson	Redacted	APD	1	2020-03-30	2020-03-29	1	1	1
Virginia Commonwealth University Health System Program	VA	Richmond	Redacted	APD	1	2020-03-11	2020-02-08	32	2	1
Inspira Health Network Program	NJ	Vineland	Redacted	PD	1	2020-03-19	2020-02-21	27	2	1
Texas A&M College of Medicine-Scott and White Medical Center (Temple) Program	TX	Temple	Redacted	APD	1	2020-03-11	2019-04-17	329	0	1
Vanderbilt University Medical Center Program	TN	Nashville	Redacted	PD	1	2020-03-13	2020-03-12	1	0	1
University of Hawaii Program	HI	Honolulu	Redacted	PD	1	2020-03-15	2018-09-22	540	2	1
Abington Memorial Hospital Program	PA	Abington	Redacted	APD	1	2020-03-19	2016-07-09	1349	1	1
University of Southern California/LAC+USC Medical Center Program	CA	Los Angeles	Redacted	PD	1	2020-03-25	NA	NA	0	0
University of Arkansas for Medical Sciences Program	AR	Little Rock	Redacted	PD	1	2020-03-09	2020-03-02	7	0	1
Emory University School of Medicine Program	GA	Atlanta	Redacted	PD	1	2020-03-17	2020-03-10	7	0	1
Cleveland Clinic Foundation/South Pointe Hospital Program Osteopathic Recognized!	OH	Warrensville Hts.	Redacted	PD	1	2020-03-20	2020-03-04	16	0	1
Oregon Health & Science University Program	OR	Portland	Redacted	PD	1	2020-03-15	2020-03-14	1	0	1
Creighton University School of Medicine/Maricopa Medical Center (Phoenix) Program	AZ	Phoenix	Redacted	APD	1	2020-03-09	2016-10-03	1253	2	1
Sidney Kimmel Medical College at Thomas Jefferson University/TJUH Program	PA	Philadelphia	Redacted	PD	1	2020-03-18	2019-05-05	318	2	1
Zucker School of Medicine at Hofstra/Northwell Program	NY	New Hyde Park	Redacted	APD	1	2020-03-19	NA	NA	1	0
University of Chicago Program	IL	Chicago	Redacted	PD	1	2020-03-12	NA	NA	0	0
Yale-New Haven Medical Center Program	CT	New Haven	Redacted	APD	1	2020-03-09	2020-02-05	33	0	1
Samaritan Health Services-Corvallis Program	OR	Corvallis	Redacted	PD	1	2020-03-20	2018-06-11	648	1	1
Abington Memorial Hospital Program	PA	Abington	Redacted	PD	1	2020-03-19	NA	NA	2	1
Sidney Kimmel Medical College at Thomas Jefferson University/TJUH Program	PA	Philadelphia	Redacted	APD	1	2020-03-18	NA	NA	2	1
Inova Fairfax Medical Campus/Inova Fairfax Hospital for Children Program	VA	Falls Church	Redacted	PD	1	2020-03-11	NA	NA	0	0
Mayo Clinic College of Medicine and Science (Rochester) Program	MN	Rochester	Redacted	PD	1	2020-03-18	2015-10-13	1618	1	1
Cleveland Clinic Foundation Program	OH	Cleveland	Redacted	APD	1	2020-03-18	2020-02-28	19	1	1
UCLA David Geffen School of Medicine/UCLA Medical Center Program	CA	Los Angeles	Redacted	PD	1	2020-03-25	2020-01-05	80	0	1
Carolinas Medical Center Program	NC	Charlotte	Redacted	PD	1	2020-03-18	2020-02-10	37	1	1
St Luke's Hospital Program	PA	Bethlehem	Redacted	APD	1	2020-03-19	2018-04-06	713	1	1
Orlando Health Program	FL	Orlando	Redacted	APD	1	2020-03-12	2019-11-17	116	2	1
McLaren Health Care/Macomb/MSU Program	MI	Mount Clemens	Redacted	PD	1	2020-03-19	NA	NA	2	1
University of California Davis Health Program	CA	Sacramento	Redacted	PD	1	2020-03-27	2019-10-17	162	0	1
Cleveland Clinic Foundation Program	OH	Cleveland	Redacted	PD	1	2020-03-18	2020-03-05	13	1	1
University of Massachusetts Program	MA	Worcester	Redacted	PD	1	2020-03-14	2020-03-09	5	2	1
University of Massachusetts Program	MA	Worcester	Redacted	APD	1	2020-03-14	2020-03-13	1	1	1
Indiana University School of Medicine Program	IN	Indianapolis	Redacted	PD	1	2020-03-15	2020-03-06	9	2	1
Dartmouth-Hitchcock/Mary Hitchcock Memorial Hospital Program	NH	Lebanon	Redacted	APD	1	2020-03-15	2020-03-14	1	0	1
Mayo Clinic College of Medicine and Science (Jacksonville) Program	FL	Jacksonville	Redacted	PD	1	2020-03-09	2010-10-22	3426	0	1
New York-Presbyterian Brooklyn Methodist Hospital Program	NY	Brooklyn	Redacted	PD	1	2020-03-19	2014-03-24	2187	2	1
University of Toledo Program	OH	Toledo	Redacted	APD	1	2020-03-19	2020-02-16	32	0	1
Detroit Medical Center Corporation Program	MI	Detroit	Redacted	PD	1	2020-03-20	2020-03-18	2	2	1
New York Medical College at Metropolitan Hospital Center Program	NY	New York	Redacted	PD	1	2020-03-18	NA	NA	2	1
University of Arizona	AZ	Tucson	Redacted	APD	1	2020-03-30	2020-03-23	7	2	1
Cleveland Clinic Foundation Program	OH	Cleveland	Redacted	APD	1	2020-03-18	2019-04-07	346	2	1
St Elizabeth Youngstown Hospital/NEOMED Program	OH	Youngstown	Redacted	PD	1	2020-03-20	2020-03-10	10	2	1
University of Miami Hospital and Clinics Program	FL	Fort Lauderdale	Redacted	PD	1	2020-03-31	2019-07-18	257	2	1
Medical College of Wisconsin Affiliated Hospitals Program	WI	Milwaukee	Redacted	PD	1	2020-03-09	2018-06-30	618	2	1
Ochsner Clinic Foundation Program	LA	New Orleans	Redacted	PD	1	2020-03-14	2018-05-14	670	1	1
Ascension Genesys Hospital Program	MI	Grand Blanc	Redacted	PD	1	2020-03-18	2019-03-09	375	1	1
University of Alabama Medical Center Program	AL	Birmingham	Redacted	APD	1	2020-03-09	2020-03-06	3	1	1
St Barnabas Medical Center Program	NJ	Livingston	Redacted	PD	1	2020-03-19	NA	NA	1	0
Campbell University Program	NC	Fayetteville	Redacted	PD	1	2020-03-18	NA	NA	0	0
Cedars-Sinai Medical Center Program	CA	Los Angeles	Redacted	PD	1	2020-03-25	2020-03-15	10	0	1
Carolinas Medical Center Program	NC	Charlotte	Redacted	APD	1	2020-03-18	2018-03-23	726	0	1
Atlantic Health (Morristown) Program	NJ	Morristown	Redacted	PD	1	2020-03-19	2019-08-08	224	2	1
University of New Mexico School of Medicine Program	NM	Albuquerque	Redacted	PD	1	2020-03-15	2020-03-11	4	2	1
Detroit Medical Center/Wayne State University Program	MI	Detroit	Redacted	PD	1	2020-03-18	2019-12-20	89	2	1
Boston University Medical Center Program	MA	Boston	Redacted	PD	1	2020-03-13	2015-12-31	1534	1	1
University of Illinois College of Medicine at Peoria Program	IL	Peoria	Redacted	PD	1	2020-03-12	2020-03-03	9	1	1
Hackensack University Medical Center Program	NJ	Hackensack	Redacted	PD	1	2020-03-18	NA	NA	2	1
Conemaugh Memorial Medical Center Program	PA	Johnstown	Redacted	PD	1	2020-03-19	2019-05-20	304	1	1
Rowan SOM/Jefferson Health/Our Lady of Lourdes Health System Program	NJ	Stratford	Redacted	APD	1	2020-03-19	2019-01-22	422	2	1
University of Texas Medical Branch Hospitals Program	TX	Galveston	Redacted	PD	1	2020-03-12	2020-02-13	28	0	1
Maimonides Medical Center Program	NY	Brooklyn	Redacted	PD	1	2020-03-18	2013-03-10	2565	1	1
Christiana Care Health Services Program	DE	Newark	Redacted	PD	1	2020-03-27	2020-01-25	62	0	1
University of Kansas (Wichita) Program	KS	Wichita	Redacted	APD	1	2020-03-15	2020-02-19	25	0	1
Rutgers New Jersey Medical School Program	NJ	Newark	Redacted	PD	1	2020-03-19	2020-03-09	10	2	1
Loma Linda University Health Education Consortium Program	CA	Loma Linda	Redacted	PD	1	2020-03-25	2020-01-11	74	0	1
Christiana Care Health Services Program	DE	Newark	Redacted	APD	1	2020-03-27	2020-01-21	66	0	1
Monmouth Medical Center Program	NJ	Long Branch	Redacted	PD	1	2020-03-20	2020-03-17	3	2	1
Rowan SOM/Jefferson Health/Our Lady of Lourdes Health System Program	NJ	Stratford	Redacted	PD	1	2020-03-19	2019-04-16	338	2	1
Brigham and Women's Hospital Program	MA	Boston	Redacted	PD	1	2020-03-13	2020-03-13	0	0	1
Temple University Hospital Program	PA	Philadelphia	Redacted	PD	1	2020-03-15	2020-03-02	13	2	1
University of Toledo Program	OH	Toledo	Redacted	APD	1	2020-03-19	2019-05-26	298	0	1
University of Rochester Program	NY	Rochester	Redacted	APD	1	2020-03-15	2018-05-24	661	2	1
University of Hawaii Program	HI	Honolulu	Redacted	APD	1	2020-03-15	2017-03-25	1086	1	1
Santa Barbara Cottage Hospital Program	CA	Santa Barbara	Redacted	APD	1	2020-03-30	2013-10-29	2344	1	1
Stanford Health Care-Sponsored Stanford University Program	CA	Stanford	Redacted	PD	1	2020-03-29	2020-03-27	2	0	1
University of Utah Program	UT	Salt Lake City	Redacted	PD	1	2020-03-11	2015-11-09	1584	2	1
UPMC Pinnacle Hospitals Program	PA	Harrisburg	Redacted	APD	1	2020-03-19	2018-07-23	605	0	1
University of Texas Health Science Center San Antonio Joe and Teresa Lozano Long School of Medicine Program	TX	San Antonio	Redacted	PD	1	2020-03-11	2020-03-07	4	0	1
Stanford Health Care-Sponsored Stanford University Program	CA	Stanford	Redacted	APD	1	2020-03-29	2019-07-03	270	2	1
Wright State University Program	OH	Dayton	Redacted	APD	1	2020-03-18	2019-06-16	276	2	1
University of Texas Southwestern Medical School Program	TX	Dallas	Redacted	PD	1	2020-03-12	2020-03-04	8	1	1
Penn State Milton S Hershey Medical Center Program	PA	Hershey	Redacted	APD	1	2020-03-18	2015-03-05	1840	1	1
University of Texas at Austin Dell Medical School Program	TX	Austin	Redacted	PD	1	2020-03-13	2020-02-27	15	0	1
St Joseph Mercy-Oakland Program	MI	Pontiac	Redacted	APD	1	2020-03-19	2016-02-03	1506	1	1
University of Virginia Medical Center Program	VA	Charlottesville	Redacted	PD	1	2020-03-11	2020-03-11	0	1	1
Morehouse School of Medicine Program	GA	Atlanta	Redacted	PD	1	2020-03-17	NA	NA	1	0
University of Pennsylvania Health System Program	PA	Philadelphia	Redacted	PD	1	2020-03-15	2020-03-11	4	0	1
Mercy St Vincent Medical Center Program	OH	Toledo	Redacted	PD	1	2020-03-19	2018-10-27	509	0	1
Medical College of Wisconsin Affiliated Hospitals Program	WI	Milwaukee	Redacted	APD	1	2020-03-09	2019-03-30	345	2	1
MedStar Health/Georgetown-Washington Hospital Program	DC	Washington	Redacted	APD	1	2020-03-27	2018-03-02	756	2	1
University of Minnesota Program	MN	Minneapolis	Redacted	PD	1	2020-03-15	2020-03-01	14	2	1
University of Alabama Medical Center Program	AL	Birmingham	Redacted	APD	1	2020-03-09	2020-03-08	1	2	1
Geisinger Health System (Wilkes-Barre) Program	PA	Wilkes Barre	Redacted	APD	1	2020-03-19	2020-02-24	24	2	1
Baylor College of Medicine Program	TX	Houston	Redacted	PD	1	2020-03-12	2019-10-07	157	1	1
New York Presbyterian Hospital (Columbia Campus) Program	NY	New York	Redacted	APD	1	2020-03-12	NA	NA	2	1
NYU Grossman School of Medicine Program	NY	New York	Redacted	PD	1	2020-03-18	2020-03-13	5	1	1
Gundersen Lutheran Medical Foundation Program	WI	La Crosse	Redacted	PD	1	2020-03-09	2019-02-14	389	2	1
Tulane University Program	LA	New Orleans	Redacted	PD	1	2020-03-31	2020-03-29	2	2	1
University of Michigan Health System Program	MI	Ann Arbor	Redacted	APD	1	2020-03-14	2020-03-06	8	1	1
University of California San Francisco (East Bay) Program	CA	Oakland	Redacted	PD	1	2020-03-27	2020-03-20	7	2	1
Spectrum Health/Michigan State University Program	MI	Grand Rapids	Redacted	APD	1	2020-03-18	2019-06-07	285	2	1
SUNY Health Science Center at Brooklyn Program	NY	Brooklyn	Redacted	APD	1	2020-03-18	2020-03-12	6	2	1
Inova Fairfax Medical Campus/Inova Fairfax Hospital for Children Program	VA	Falls Church	Redacted	APD	1	2020-03-11	2020-02-28	12	1	1
Stony Brook Medicine/University Hospital Program	NY	Stony Brook	Redacted	APD	1	2020-03-16	2019-07-10	250	2	1
Wake Forest University School of Medicine Program	NC	Winston-Salem	Redacted	PD	1	2020-03-15	2020-03-12	3	2	1
Riverside University Health System/University of California Riverside Program	CA	Moreno Valley	Redacted	PD	1	2020-03-31	2019-02-04	421	0	1
Case Western Reserve University/University Hospitals Cleveland Medical Center Program	OH	Cleveland	Redacted	PD	1	2020-03-18	2020-02-06	41	0	1
Albert Einstein Healthcare Network	PA	Philadelphia	Redacted	PD	1	2020-03-31	2020-03-31	0	1	1
Rutgers New Jersey Medical School Program	NJ	Newark	Redacted	APD	1	2020-03-19	2020-03-18	1	2	1
University of Tennessee Program	TN	Memphis	Redacted	PD	1	2020-03-20	2020-03-15	5	2	1
Cleveland Clinic Foundation Program	OH	Cleveland	Redacted	APD	1	2020-03-18	2017-09-27	903	2	1
Zucker School of Medicine at Hofstra/Northwell at Staten Island University Hospital Program	NY	Staten Island	Redacted	APD	1	2020-03-16	2020-03-15	1	1	1
Anne Arundel Medical Center Program	MD	Annapolis	Redacted	PD	1	2020-03-14	NA	NA	2	1
Ohio State University Hospital Program	OH	Columbus	Redacted	PD	1	2020-03-18	2020-03-18	0	1	1
SUNY Upstate Medical University Program	NY	Syracuse	Redacted	PD	1	2020-03-16	2020-03-09	7	2	1
Western Reserve Hospital Program	OH	Cuyahoga Falls	Redacted	PD	0	2020-03-01	NA	NA	0	0
Brookwood Baptist Health Program	AL	Birmingham	Redacted	PD	0	2020-03-09	NA	NA	1	0
University of South Alabama Program	AL	Mobile	Redacted	PD	0	2020-03-09	NA	NA	0	0
Abrazo Health Network Program	AZ	Glendale	Redacted	PD	0	2020-03-09	NA	NA	0	0
Midwestern University OPTI/Mountain Vista Program	AZ	Mesa	Redacted	PD	0	2020-03-09	NA	NA	0	0
Creighton University School of Medicine/Maricopa Medical Center (Phoenix) Program	AZ	Phoenix	Redacted	PD	0	2020-03-09	NA	NA	2	1
Creighton University School of Medicine/St Joseph's Medical Center (Phoenix) Program	AZ	Phoenix	Redacted	PD	0	2020-03-09	NA	NA	2	1
Mayo Clinic College of Medicine and Science (Arizona) Program	AZ	Phoenix	Redacted	PD	0	2020-03-09	NA	NA	2	1
University of Florida Program	FL	Gainesville	Redacted	PD	0	2020-03-09	NA	NA	0	0
HCA Healthcare/USF Morsani College of Medicine GME: Regional Medical Center Bayonet Point Program	FL	Hudson	Redacted	PD	0	2020-03-09	NA	NA	0	0
Kendall Regional Medical Center Program	FL	Miami	Redacted	PD	0	2020-03-09	NA	NA	1	0
University of Miami/Jackson Health System Program	FL	Miami	Redacted	PD	0	2020-03-09	NA	NA	1	0
Mount Sinai Medical Center of Florida Program	FL	Miami Beach	Redacted	PD	0	2020-03-09	NA	NA	2	1
University of Central Florida/HCA GME Consortium (Ocala) Program	FL	Ocala	Redacted	PD	0	2020-03-09	NA	NA	2	1
Carilion Clinic-Virginia Tech Carilion School of Medicine Program	VA	Roanoke	Redacted	PD	0	2020-03-09	NA	NA	0	0
University of Vermont Medical Center Program	VT	Burlington	Redacted	PD	0	2020-03-09	NA	NA	0	0
Swedish Medical Center/First Hill Program	WA	Seattle	Redacted	PD	0	2020-03-09	NA	NA	1	0
University of Washington Program	WA	Seattle	Redacted	PD	0	2020-03-09	NA	NA	0	0
Virginia Mason Medical Center Program	WA	Seattle	Redacted	PD	0	2020-03-09	NA	NA	0	0
Marshfield Clinic Program	WI	Marshfield	Redacted	PD	0	2020-03-09	NA	NA	1	0
Charleston Area Medical Center/West Virginia University (Charleston Division) Program	WV	Charleston	Redacted	PD	0	2020-03-09	NA	NA	1	0
West Virginia University Program	WV	Morgantown	Redacted	PD	0	2020-03-09	NA	NA	1	0
Marshall University School of Medicine Program	WV	Huntington	Redacted	PD	0	2020-03-10	NA	NA	0	0
AdventHealth Orlando Program aka Florida Hospital Medical Center	FL	Orlando	Redacted	PD	0	2020-03-11	NA	NA	1	0
Texas Tech University Health Sciences Center at Lubbock Program	TX	Lubbock	Redacted	PD	0	2020-03-11	NA	NA	0	0
Texas A&M College of Medicine-Scott and White Medical Center (Temple) Program	TX	Temple	Redacted	PD	0	2020-03-11	NA	NA	0	0
University of Texas Health Science Center at Tyler Program	TX	Tyler	Redacted	PD	0	2020-03-11	NA	NA	0	0
Eastern Virginia Medical School Program	VA	Norfolk	Redacted	PD	0	2020-03-11	NA	NA	1	0
Orlando Health Program	FL	Orlando	Redacted	PD	0	2020-03-12	NA	NA	0	0
Presence Saint Joseph Hospital (Chicago) Program	IL	Chicago	Redacted	PD	0	2020-03-12	NA	NA	0	0
Rush University Medical Center Program	IL	Chicago	Redacted	PD	0	2020-03-12	NA	NA	1	0
University of Illinois College of Medicine at Chicago (Metropolitan Group) Program	IL	Chicago	Redacted	PD	0	2020-03-12	NA	NA	1	0
University of Illinois College of Medicine at Chicago (Mount Sinai) Program	IL	Chicago	Redacted	PD	0	2020-03-12	NA	NA	1	0
University of Illinois College of Medicine at Chicago Program	IL	Chicago	Redacted	PD	0	2020-03-12	NA	NA	1	0
Loyola University Medical Center Program	IL	Maywood	Redacted	PD	0	2020-03-12	NA	NA	1	0
Franciscan Health Olympia Fields Program	IL	Olympia Fields	Redacted	PD	0	2020-03-12	NA	NA	1	0
Carle Foundation Hospital Program	IL	Urbana	Redacted	PD	0	2020-03-12	NA	NA	0	0
University of Louisville School of Medicine Program	KY	Louisville	Redacted	PD	0	2020-03-12	NA	NA	0	0
New York Presbyterian Hospital (Columbia Campus) Program	NY	New York	Redacted	PD	0	2020-03-12	NA	NA	1	0
New York Presbyterian Hospital (Cornell Campus) Program	NY	New York	Redacted	PD	0	2020-03-12	NA	NA	2	1
Zucker School of Medicine at Hofstra/Northwell at Lenox Hill Hospital Program	NY	New York	Redacted	PD	0	2020-03-12	NA	NA	0	0
Icahn School of Medicine at Mount Sinai (South Nassau) Program	NY	Oceanside	Redacted	PD	0	2020-03-12	NA	NA	0	0
Methodist Health System Dallas Program	TX	Dallas	Redacted	PD	0	2020-03-12	NA	NA	2	1
University of Texas RGV (DHR) Program	TX	Edinburg	Redacted	PD	0	2020-03-12	NA	NA	0	0
Texas Tech University Health Sciences Center-PLFSOM Program	TX	El Paso	Redacted	PD	0	2020-03-12	NA	NA	1	0
Medical City North Texas Consortium Graduate Medical Education Program	TX	Fort Worth	Redacted	PD	0	2020-03-12	NA	NA	1	0
St Elizabeth's Medical Center Program	MA	Boston	Redacted	PD	0	2020-03-13	NA	NA	0	0
Tufts Medical Center Program	MA	Boston	Redacted	PD	0	2020-03-13	NA	NA	0	0
East Tennessee State University Program	TN	Johnson City	Redacted	PD	0	2020-03-13	NA	NA	2	1
University of Tennessee College of Medicine (Nashville) Program	TN	Nashville	Redacted	PD	0	2020-03-13	NA	NA	0	0
Baylor University Medical Center Program	TX	Dallas	Redacted	PD	0	2020-03-13	NA	NA	0	0
University of Central Florida/HCA GME Consortium (Greater Orlando) Program	FL	Orlando	Redacted	PD	0	2020-03-14	NA	NA	0	0
Berkshire Medical Center Program	MA	Pittsfield	Redacted	PD	0	2020-03-14	NA	NA	1	0
UMMS-Baystate Program	MA	Springfield	Redacted	PD	0	2020-03-14	NA	NA	2	1
MedStar Health (Baltimore) Program	MD	Baltimore	Redacted	PD	0	2020-03-14	NA	NA	0	0
St Agnes HealthCare Program	MD	Baltimore	Redacted	PD	0	2020-03-14	NA	NA	1	0
Maine Medical Center Program	ME	Portland	Redacted	PD	0	2020-03-14	NA	NA	1	0
University of Missouri-Kansas City School of Medicine Program	MO	Kansas City	Redacted	PD	0	2020-03-14	NA	NA	2	1
St Louis University School of Medicine Program	MO	St Louis	Redacted	PD	0	2020-03-14	NA	NA	0	0
University of Mississippi Medical Center Program	MS	Jackson	Redacted	PD	0	2020-03-14	NA	NA	0	0
University of Oklahoma Health Sciences Center Program	OK	Oklahoma City	Redacted	PD	0	2020-03-14	NA	NA	1	0
Grand Strand Regional Medical Center Program	SC	Myrtle Beach	Redacted	PD	0	2020-03-14	NA	NA	0	0
Spartanburg Regional Healthcare System Program	SC	Spartanburg	Redacted	PD	0	2020-03-14	NA	NA	0	0
University of Iowa Hospitals and Clinics Program	IA	Iowa City	Redacted	PD	0	2020-03-15	NA	NA	1	0
St Vincent Hospitals and Health Care Center Program	IN	Indianapolis	Redacted	PD	0	2020-03-15	NA	NA	2	1
University of Kansas School of Medicine Program	KS	Kansas City	Redacted	PD	0	2020-03-15	NA	NA	1	0
University of Kansas (Wichita) Program	KS	Wichita	Redacted	PD	0	2020-03-15	NA	NA	0	0
Henry Ford Macomb Hospital Program	MI	Clinton Township	Redacted	PD	0	2020-03-15	NA	NA	1	0
Ascension St John Hospital Program	MI	Detroit	Redacted	PD	0	2020-03-15	NA	NA	1	0
Hennepin Healthcare Program	MN	Minneapolis	Redacted	PD	0	2020-03-15	NA	NA	2	1
University of North Dakota Program	ND	Grand Forks	Redacted	PD	0	2020-03-15	NA	NA	0	0
Creighton University School of Medicine (Omaha) Program	NE	Omaha	Redacted	PD	0	2020-03-15	NA	NA	2	1
Dartmouth-Hitchcock/Mary Hitchcock Memorial Hospital Program	NH	Lebanon	Redacted	PD	0	2020-03-15	NA	NA	0	0
University of Nevada Las Vegas (UNLV) School of Medicine Program	NV	Las Vegas	Redacted	PD	0	2020-03-15	NA	NA	1	0
Health Quest Program	NY	Poughkeepsie	Redacted	PD	0	2020-03-15	NA	NA	2	1
University of Rochester Program	NY	Rochester	Redacted	PD	0	2020-03-15	NA	NA	1	0
Oklahoma State University Center for Health Sciences Program Osteopathic Recognized!	OK	Tulsa	Redacted	PD	0	2020-03-15	NA	NA	1	0
University of Oklahoma School of Community Medicine (Tulsa) Program	OK	Tulsa	Redacted	PD	0	2020-03-15	NA	NA	2	1
Philadelphia College of Osteopathic Medicine Program	PA	Philadelphia	Redacted	PD	0	2020-03-15	NA	NA	1	0
Allegheny Health Network Medical Education Consortium (AGH) Program	PA	Pittsburgh	Redacted	PD	0	2020-03-15	NA	NA	0	0
Main Line Health System/Lankenau Medical Center Program	PA	Wynnewood	Redacted	PD	0	2020-03-15	NA	NA	0	0
York Hospital Program	PA	York	Redacted	PD	0	2020-03-15	NA	NA	0	0
Brown University Program	RI	Providence	Redacted	PD	0	2020-03-15	NA	NA	1	0
Medical University of South Carolina Program	SC	Charleston	Redacted	PD	0	2020-03-15	NA	NA	1	0
Prisma Health-Midlands/University of South Carolina School of Medicine-Columbia Program	SC	Columbia	Redacted	PD	0	2020-03-15	NA	NA	1	0
Prisma Health-Upstate/University of South Carolina School of Medicine Greenville Program	SC	Greenville	Redacted	PD	0	2020-03-15	NA	NA	0	0
Memorial Healthcare System, Hollywood, Florida Program	FL	Pembroke Pines	Redacted	PD	0	2020-03-16	NA	NA	0	0
East Florida Graduate Medical Education Consortium Program	FL	Plantation	Redacted	PD	0	2020-03-16	NA	NA	2	1
Larkin Community Hospital Program	FL	South Miami	Redacted	PD	0	2020-03-16	NA	NA	0	0
University of Kentucky College of Medicine Program	KY	Lexington	Redacted	PD	0	2020-03-16	NA	NA	1	0
Stony Brook Medicine/Southampton Hospital Program	NY	Southampton	Redacted	PD	0	2020-03-16	NA	NA	0	0
Zucker School of Medicine at Hofstra/Northwell at Staten Island University Hospital Program	NY	Staten Island	Redacted	PD	0	2020-03-16	NA	NA	1	0
Westchester Medical Center Program	NY	Valhalla	Redacted	PD	0	2020-03-16	NA	NA	0	0
Florida State University College of Medicine Program	FL	Tallahassee	Redacted	PD	0	2020-03-17	NA	NA	1	0
University of South Florida Morsani Program	FL	Tampa	Redacted	PD	0	2020-03-17	NA	NA	1	0
WellStar Atlanta Medical Center Program	GA	Atlanta	Redacted	PD	0	2020-03-17	NA	NA	0	0
Northeast Georgia Medical Center Program	GA	Gainesville	Redacted	PD	0	2020-03-17	NA	NA	1	0
Medical Center of Central Georgia/Mercer University School of Medicine Program	GA	Macon	Redacted	PD	0	2020-03-17	NA	NA	0	0
Johns Hopkins University Program	MD	Baltimore	Redacted	PD	0	2020-03-17	NA	NA	2	1
Henry Ford Hospital/Wayne State University Program	MI	Detroit	Redacted	PD	0	2020-03-18	NA	NA	0	0
Michigan State University Program	MI	East Lansing	Redacted	PD	0	2020-03-18	NA	NA	1	0
Beaumont Health (Farmington Hills) Program	MI	Farmington Hills	Redacted	PD	0	2020-03-18	NA	NA	2	1
Spectrum Health/Michigan State University Program	MI	Grand Rapids	Redacted	PD	0	2020-03-18	NA	NA	2	1
Henry Ford Allegiance Health Program	MI	Jackson	Redacted	PD	0	2020-03-18	NA	NA	0	0
University of North Carolina Hospitals Program	NC	Chapel Hill	Redacted	PD	0	2020-03-18	NA	NA	0	0
Duke University Hospital Program	NC	Durham	Redacted	PD	0	2020-03-18	NA	NA	1	0
Vidant Medical Center/East Carolina University Program	NC	Greenville	Redacted	PD	0	2020-03-18	NA	NA	1	0
New Hanover Regional Medical Center Program	NC	Wilmington	Redacted	PD	0	2020-03-18	NA	NA	0	0
Cooper Medical School of Rowan University/Cooper University Hospital Program	NJ	Camden	Redacted	PD	0	2020-03-18	NA	NA	1	0
Brooklyn Hospital Center Program	NY	Brooklyn	Redacted	PD	0	2020-03-18	NA	NA	0	0
NYU Grossman School of Medicine (Brooklyn) Program	NY	Brooklyn	Redacted	PD	0	2020-03-18	NA	NA	1	0
Icahn School of Medicine at Mount Sinai Program	NY	New York	Redacted	PD	0	2020-03-18	NA	NA	0	0
TriHealth (Good Samaritan Hospital) Program	OH	Cincinnati	Redacted	PD	0	2020-03-18	NA	NA	1	0
Wright State University Program	OH	Dayton	Redacted	PD	0	2020-03-18	NA	NA	0	0
Penn State Milton S Hershey Medical Center Program	PA	Hershey	Redacted	PD	0	2020-03-18	NA	NA	2	1
Western Michigan University Homer Stryker MD School of Medicine Program	MI	Kalamazoo	Redacted	PD	0	2020-03-19	NA	NA	2	1
McLaren Health Care/Greater Lansing/MSU Program	MI	Lansing	Redacted	PD	0	2020-03-19	NA	NA	0	0
St Joseph Mercy-Oakland Program	MI	Pontiac	Redacted	PD	0	2020-03-19	NA	NA	0	0
Beaumont Health (Royal Oak) Program	MI	Royal Oak	Redacted	PD	0	2020-03-19	NA	NA	0	0
Central Michigan University College of Medicine Program	MI	Saginaw	Redacted	PD	0	2020-03-19	NA	NA	2	1
Ascension Providence/MSUCHM Program	MI	Southfield	Redacted	PD	0	2020-03-19	NA	NA	2	1
Beaumont Health (Trenton And Dearborn) Program Osteopathic	MI	Trenton	Redacted	PD	0	2020-03-19	NA	NA	2	1
Ascension Macomb-Oakland Hospital Program	MI	Warren	Redacted	PD	0	2020-03-19	NA	NA	0	0
Henry Ford Wyandotte Hospital Program	MI	Wyandotte	Redacted	PD	0	2020-03-19	NA	NA	2	1
Metro Health University of Michigan Health (Metro Health) Program Osteopathic	MI	Wyoming	Redacted	PD	0	2020-03-19	NA	NA	0	0
St Joseph Mercy Ann Arbor Program	MI	Ypsilanti	Redacted	PD	0	2020-03-19	NA	NA	1	0
Kansas City University of Medicine & Biosciences-GME Consortium (KCU-GME Consortium)/St Mary's Program Osteopathic Recognized!	MO	Blue Springs	Redacted	PD	0	2020-03-19	NA	NA	0	0
Jersey Shore University Medical Center Program	NJ	Neptune City	Redacted	PD	0	2020-03-19	NA	NA	2	1
Hackensack University Medical Center (Palisades) Program	NJ	North Bergen	Redacted	PD	0	2020-03-19	NA	NA	1	0
University at Buffalo Program	NY	Buffalo	Redacted	PD	0	2020-03-19	NA	NA	0	0
Bassett Medical Center Program	NY	Cooperstown	Redacted	PD	0	2020-03-19	NA	NA	0	0
Zucker School of Medicine at Hofstra/Northwell Program	NY	New Hyde Park	Redacted	PD	0	2020-03-19	NA	NA	2	1
Harlem Hospital Center Program	NY	New York	Redacted	PD	0	2020-03-19	NA	NA	0	0
Summa Health System/NEOMED Program	OH	Akron	Redacted	PD	0	2020-03-19	NA	NA	0	0
Jewish Hospital of Cincinnati Program	OH	Cincinnati	Redacted	PD	0	2020-03-19	NA	NA	0	0
OhioHealth/Doctors Hospital Program	OH	Columbus	Redacted	PD	0	2020-03-19	NA	NA	0	0
Mount Carmel Health System Program	OH	Grove City	Redacted	PD	0	2020-03-19	NA	NA	0	0
University of Toledo Program	OH	Toledo	Redacted	PD	0	2020-03-19	NA	NA	1	0
Lehigh Valley Health Network/University of South Florida College of Medicine Program	PA	Allentown	Redacted	PD	0	2020-03-19	NA	NA	1	0
St Luke's Hospital Program	PA	Bethlehem	Redacted	PD	0	2020-03-19	NA	NA	1	0
Mercy Catholic Medical Center Program	PA	Darby	Redacted	PD	0	2020-03-19	NA	NA	2	1
Easton Hospital Program	PA	Easton	Redacted	PD	0	2020-03-19	NA	NA	1	0
UPMC Medical Education (Farrell) Program	PA	Farrell	Redacted	PD	0	2020-03-19	NA	NA	0	0
UPMC Pinnacle Hospitals Program	PA	Harrisburg	Redacted	PD	0	2020-03-19	NA	NA	1	0
UPMC Pinnacle Hospitals/Community Campus Program	PA	Harrisburg	Redacted	PD	0	2020-03-19	NA	NA	0	0
UPMC Medical Education (Mercy) Program	PA	Pittsburgh	Redacted	PD	0	2020-03-19	NA	NA	1	0
UPMC Medical Education (Pittsburgh) Program	PA	Pittsburgh	Redacted	PD	0	2020-03-19	NA	NA	0	0
Robert Packer Hospital/Guthrie Program	PA	Sayre	Redacted	PD	0	2020-03-19	NA	NA	1	0
Crozer-Chester Medical Center Program	PA	Upland	Redacted	PD	0	2020-03-19	NA	NA	2	1
Geisinger Health System (Wilkes-Barre) Program	PA	Wilkes Barre	Redacted	PD	0	2020-03-19	NA	NA	0	0
Memorial Health-University Medical Center/Mercer University School of Medicine (Savannah) Program	GA	Savannah	Redacted	PD	0	2020-03-20	NA	NA	2	1
Research Medical Center/Menorah Medical Center Program	KS	Overland Park	Redacted	PD	0	2020-03-20	NA	NA	0	0
University of Kentucky College of Medicine (Bowling Green) Program	KY	Bowling Green	Redacted	PD	0	2020-03-20	NA	NA	0	0
Sunrise Health GME Consortium Program	NV	Las Vegas	Redacted	PD	0	2020-03-20	NA	NA	2	1
Valley Health System Program	NV	Las Vegas	Redacted	PD	0	2020-03-20	NA	NA	2	1
Albany Medical Center Program	NY	Albany	Redacted	PD	0	2020-03-20	NA	NA	0	0
BronxCare Health System Program	NY	Bronx	Redacted	PD	0	2020-03-20	NA	NA	0	0
Lincoln Medical and Mental Health Center Program	NY	Bronx	Redacted	PD	0	2020-03-20	NA	NA	1	0
Montefiore Medical Center/Albert Einstein College of Medicine Program	NY	Bronx	Redacted	PD	0	2020-03-20	NA	NA	2	1
St Barnabas Hospital Program	NY	Bronx	Redacted	PD	0	2020-03-20	NA	NA	1	0
Brookdale University Hospital and Medical Center Program	NY	Brooklyn	Redacted	PD	0	2020-03-20	NA	NA	2	1
Wyckoff Heights Medical Center Program	NY	Brooklyn	Redacted	PD	0	2020-03-20	NA	NA	0	0
Nassau University Medical Center Program	NY	East Meadow	Redacted	PD	0	2020-03-20	NA	NA	0	0
Arnot Ogden Medical Center Program	NY	Elmira	Redacted	PD	0	2020-03-20	NA	NA	0	0
St John's Episcopal Hospital-South Shore Program	NY	Far Rockaway	Redacted	PD	0	2020-03-20	NA	NA	0	0
Flushing Hospital Medical Center Program	NY	Flushing	Redacted	PD	0	2020-03-20	NA	NA	1	0
New York-Presbyterian/Queens Program	NY	Flushing	Redacted	PD	0	2020-03-20	NA	NA	2	1
Orange Regional Medical Center Program	NY	Middletown	Redacted	PD	0	2020-03-20	NA	NA	2	1
OhioHealth/Riverside Methodist Hospital Program	OH	Columbus	Redacted	PD	0	2020-03-20	NA	NA	0	0
Kettering Health Network Program	OH	Dayton	Redacted	PD	0	2020-03-20	NA	NA	0	0
Western Reserve Health Education/NEOMED Program	OH	Warren	Redacted	PD	0	2020-03-20	NA	NA	1	0
University of Tennessee Medical Center at Knoxville Program	TN	Knoxville	Redacted	PD	0	2020-03-20	NA	NA	2	1
University of Arizona College of Medicine-Phoenix Program	AZ	Phoenix	Redacted	PD	0	2020-03-25	NA	NA	0	0
Arrowhead Regional Medical Center/Kaiser Permanente (Fontana) Program	CA	Colton	Redacted	PD	0	2020-03-25	NA	NA	0	0
University of California (San Francisco)/Fresno Program	CA	Fresno	Redacted	PD	0	2020-03-25	NA	NA	0	0
University of California (San Diego) Medical Center Program	CA	La Jolla	Redacted	PD	0	2020-03-25	NA	NA	0	0
University of California (Irvine) Program	CA	Orange	Redacted	PD	0	2020-03-27	NA	NA	1	0
University of California (San Francisco) Program	CA	San Francisco	Redacted	PD	0	2020-03-27	NA	NA	1	0
Danbury Hospital Program	CT	Danbury	Redacted	PD	0	2020-03-27	NA	NA	0	0
University of Connecticut Program	CT	Farmington	Redacted	PD	0	2020-03-27	NA	NA	1	0
Stamford Hospital/Columbia University College of Physicians and Surgeons Program	CT	Stamford	Redacted	PD	0	2020-03-27	NA	NA	0	0
Quinnipiac University Frank H Netter MD School of Medicine (Waterbury Hospital) Program	CT	Waterbury	Redacted	PD	0	2020-03-27	NA	NA	0	0
St Mary's Hospital (Waterbury) Program	CT	Waterbury	Redacted	PD	0	2020-03-27	NA	NA	0	0
George Washington University Program	DC	Washington	Redacted	PD	0	2020-03-27	NA	NA	0	0
Howard University Program	DC	Washington	Redacted	PD	0	2020-03-27	NA	NA	1	0
MedStar Health/Georgetown-Washington Hospital Program	DC	Washington	Redacted	PD	0	2020-03-27	NA	NA	0	0
University of Miami/JFK Medical Center Palm Beach Regional GME Consortium Program	FL	Atlantis	Redacted	PD	0	2020-03-27	NA	NA	0	0
Santa Barbara Cottage Hospital Program	CA	Santa Barbara	Redacted	PD	0	2020-03-30	NA	NA	0	0
Los Angeles County-Harbor-UCLA Medical Center Program	CA	Torrance	Redacted	PD	0	2020-03-30	NA	NA	0	0
Community Memorial Health System Program	CA	Ventura	Redacted	PD	0	2020-03-30	NA	NA	2	1
University of Colorado Program	CO	Aurora	Redacted	PD	0	2020-03-30	NA	NA	1	0
Saint Joseph Hospital Program	CO	Denver	Redacted	PD	0	2020-03-30	NA	NA	0	0
HCA HealthONE/Swedish Medical Center Program	CO	Englewood	Redacted	PD	0	2020-03-30	NA	NA	0	0
Kansas City University of Medicine & Biosciences-GME Consortium (KCU-GME Consortium)/St Anthony Program	CO	Lakewood	Redacted	PD	0	2020-03-30	NA	NA	0	0
HCA HealthONE/Sky Ridge Medical Center Program	CO	Lone Tree	Redacted	PD	0	2020-03-30	NA	NA	1	0
Louisiana State University Program	LA	New Orleans	Redacted	PD	0	2020-03-30	NA	NA	1	0
Kaiser Permanente Southern California (Los Angeles)	CA	Los Angeles	Redacted	PD	0	2020-03-31	NA	NA	1	0
Huntington Memorial Hospital Program	CA	Pasadena	Redacted	PD	0	2020-03-31	NA	NA	0	0
Riverside Community Hospital/University of California Riverside School of Medicine Program	CA	Riverside	Redacted	PD	0	2020-03-31	NA	NA	0	0
Broward Health Program	FL	Fort Lauderdale	Redacted	PD	0	2020-03-31	NA	NA	0	0
Iowa Medical Education Collaborative	IA	Des Moines	Redacted	PD	0	2020-03-31	NA	NA	2	1
Massachusetts General Hospital	MA	Boston	Redacted	PD	0	2020-03-31	NA	NA	1	0
University of Cincinnati Medical Center/College of Medicine	OH	Cincinnati	Redacted	PD	0	2020-03-31	NA	NA	0	0
University of Missouri-Columbia Program	MO	Columbia	Redacted	PD	0	2020-03-15	NA	NA	2	1
Texas Tech University Health Sciences Center (Permian Basin) Program	TX	Odessa	Redacted	PD	0	2020-03-30	NA	NA	1	0
St. Joseph's Hospital Program	WA	Tacoma	Redacted	PD	0	2020-03-31	NA	NA	1	0
Grand Strand Regional Medical Center Program	SC	Myrtle Beach	Redacted	APD	0	2020-03-14	NA	NA	0	0
Medical University of South Carolina Program	SC	Charleston	Redacted	APD	0	2020-03-15	NA	NA	0	0
Northeast Georgia Medical Center Program	GA	Gainesville	Redacted	APD	0	2020-03-17	NA	NA	0	0
Harlem Hospital Center Program	NY	New York	Redacted	APD	0	2020-03-19	NA	NA	0	0
Beth Israel Deaconess Medical Center Program	MA	Boston	Redacted	APD	0	2020-03-13	NA	NA	0	0
University of California (San Francisco)/Fresno Program	CA	Fresno	Redacted	APD	0	2020-03-25	NA	NA	0	0
University of Cincinnati Medical Center/College of Medicine	OH	Cincinnati	Redacted	APD	0	2020-03-31	NA	NA	0	0
Medical University of South Carolina Program	SC	Charleston	Redacted	APD	0	2020-03-15	NA	NA	0	0
Bassett Medical Center Program	NY	Cooperstown	Redacted	APD	0	2020-03-19	NA	NA	0	0
Lahey Clinic Program	MA	Burlington	Redacted	APD	0	2020-03-14	NA	NA	0	0
Carle Foundation Hospital Program	IL	Urbana	Redacted	APD	0	2020-03-12	NA	NA	0	0
UCLA David Geffen School of Medicine/UCLA Medical Center Program	CA	Los Angeles	Redacted	APD	0	2020-03-25	NA	NA	0	0
Beaumont Health (Royal Oak) Program	MI	Royal Oak	Redacted	APD	0	2020-03-19	NA	NA	0	0
Sunrise Health GME Consortium Program	NV	Las Vegas	Redacted	APD	0	2020-03-20	NA	NA	0	0
University of Tennessee College of Medicine at Chattanooga Program	TN	Chattanooga	Redacted	APD	0	2020-03-14	NA	NA	0	0
University of Texas Health Science Center at Tyler Program	TX	Tyler	Redacted	APD	0	2020-03-11	NA	NA	0	0
University of Texas Health Science Center San Antonio Joe and Teresa Lozano Long School of Medicine Program	TX	San Antonio	Redacted	APD	0	2020-03-11	NA	NA	0	0
University of Hawaii Program	HI	Honolulu	Redacted	APD	0	2020-03-15	NA	NA	0	0
Mount Carmel Health System Program	OH	Grove City	Redacted	APD	0	2020-03-19	NA	NA	0	0
Maine Medical Center Program	ME	Portland	Redacted	APD	0	2020-03-14	NA	NA	0	0
Beth Israel Deaconess Medical Center Program	MA	Boston	Redacted	APD	0	2020-03-13	NA	NA	0	0
University at Buffalo Program	NY	Buffalo	Redacted	APD	0	2020-03-19	NA	NA	0	0
University of Tennessee College of Medicine (Nashville) Program	TN	Nashville	Redacted	APD	0	2020-03-13	NA	NA	0	0
University of South Florida Morsani Program	FL	Tampa	Redacted	APD	0	2020-03-17	NA	NA	0	0
Quinnipiac University Frank H Netter MD School of Medicine (Waterbury Hospital) Program	CT	Waterbury	Redacted	APD	0	2020-03-27	NA	NA	0	0
Memorial Health-University Medical Center/Mercer University School of Medicine (Savannah) Program	GA	Savannah	Redacted	APD	0	2020-03-20	NA	NA	0	0
Dartmouth-Hitchcock/Mary Hitchcock Memorial Hospital Program	NH	Lebanon	Redacted	APD	0	2020-03-15	NA	NA	0	0
MedStar Health (Baltimore) Program	MD	Baltimore	Redacted	APD	0	2020-03-14	NA	NA	0	0
University of Texas Health Science Center at Houston Program	TX	Houston	Redacted	APD	0	2020-03-12	NA	NA	0	0
Baylor University Medical Center Program	TX	Dallas	Redacted	APD	0	2020-03-13	NA	NA	0	0
Brookwood Baptist Health Program	AL	Birmingham	Redacted	APD	0	2020-03-09	NA	NA	0	0
Arrowhead Regional Medical Center/Kaiser Permanente (Fontana) Program	CA	Colton	Redacted	APD	0	2020-03-25	NA	NA	0	0
McGaw Medical Center of Northwestern University Program	IL	Chicago	Redacted	APD	0	2020-03-12	NA	NA	0	0
Rutgers New Jersey Medical School Program	NJ	Newark	Redacted	APD	0	2020-03-19	NA	NA	0	0
York Hospital Program	PA	York	Redacted	APD	0	2020-03-15	NA	NA	0	0
Hennepin Healthcare Program	MN	Minneapolis	Redacted	APD	0	2020-03-15	NA	NA	0	0
MedStar Health/Georgetown-Washington Hospital Program	DC	Washington	Redacted	APD	0	2020-03-27	NA	NA	0	0
University of California San Francisco (East Bay) Program	CA	Oakland	Redacted	APD	0	2020-03-27	NA	NA	0	0
University of North Dakota Program	ND	Grand Forks	Redacted	APD	0	2020-03-15	NA	NA	0	0
Baylor College of Medicine Program	TX	Houston	Redacted	APD	0	2020-03-12	NA	NA	0	0
Central Michigan University College of Medicine Program	MI	Saginaw	Redacted	APD	0	2020-03-19	NA	NA	0	0
St Barnabas Medical Center Program	NJ	Livingston	Redacted	APD	0	2020-03-19	NA	NA	0	0
Saint Joseph Hospital Program	CO	Denver	Redacted	APD	0	2020-03-30	NA	NA	0	0
University of Miami/Jackson Health System Program	FL	Miami	Redacted	APD	0	2020-03-09	NA	NA	0	0
Carolinas Medical Center Program	NC	Charlotte	Redacted	APD	0	2020-03-18	NA	NA	0	0
Anne Arundel Medical Center Program	MD	Annapolis	Redacted	APD	0	2020-03-14	NA	NA	0	0
Lahey Clinic Program	MA	Burlington	Redacted	APD	0	2020-03-14	NA	NA	0	0
Wyckoff Heights Medical Center Program	NY	Brooklyn	Redacted	APD	0	2020-03-20	NA	NA	0	0
SUNY Health Science Center at Brooklyn Program	NY	Brooklyn	Redacted	APD	0	2020-03-18	NA	NA	0	0
Research Medical Center/Menorah Medical Center Program	KS	Overland Park	Redacted	APD	0	2020-03-20	NA	NA	0	0
University of Kansas (Wichita) Program	KS	Wichita	Redacted	APD	0	2020-03-15	NA	NA	0	0
University of Missouri-Columbia Program	MO	Columbia	Redacted	APD	0	2020-03-15	NA	NA	0	0
Emory University School of Medicine Program	GA	Atlanta	Redacted	APD	0	2020-03-17	NA	NA	0	0
Campbell University Program	NC	Fayetteville	Redacted	APD	0	2020-03-18	NA	NA	0	0
Texas Tech University Health Sciences Center-PLFSOM Program	TX	El Paso	Redacted	APD	0	2020-03-12	NA	NA	0	0
University of Utah Program	UT	Salt Lake City	Redacted	APD	0	2020-03-11	NA	NA	0	0
Christiana Care Health Services Program	DE	Newark	Redacted	APD	0	2020-03-27	NA	NA	0	0
University of California San Francisco (East Bay) Program	CA	Oakland	Redacted	APD	0	2020-03-27	NA	NA	0	0
Medical University of South Carolina Program	SC	Charleston	Redacted	APD	0	2020-03-15	NA	NA	0	0
University at Buffalo Program	NY	Buffalo	Redacted	APD	0	2020-03-19	NA	NA	0	0
Mercy Catholic Medical Center Program	PA	Darby	Redacted	APD	0	2020-03-19	NA	NA	0	0
OhioHealth/Doctors Hospital Program	OH	Columbus	Redacted	APD	0	2020-03-19	NA	NA	0	0
Beth Israel Deaconess Medical Center Program	MA	Boston	Redacted	APD	0	2020-03-13	NA	NA	0	0
Main Line Health System/Lankenau Medical Center Program	PA	Wynnewood	Redacted	APD	0	2020-03-15	NA	NA	0	0
Kansas City University of Medicine & Biosciences-GME Consortium (KCU-GME Consortium)/St Mary's Program Osteopathic Recognized!	MO	Blue Springs	Redacted	APD	0	2020-03-19	NA	NA	0	0
Creighton University School of Medicine (Omaha) Program	NE	Omaha	Redacted	APD	0	2020-03-15	NA	NA	0	0
Oregon Health & Science University Program	OR	Portland	Redacted	APD	0	2020-03-15	NA	NA	0	0
Maine Medical Center Program	ME	Portland	Redacted	APD	0	2020-03-14	NA	NA	0	0
Beaumont Health (Royal Oak) Program	MI	Royal Oak	Redacted	APD	0	2020-03-19	NA	NA	0	0
Kaiser Permanente Southern California (Los Angeles)	CA	Los Angeles	Redacted	APD	0	2020-03-31	NA	NA	0	0
University of California (San Francisco) Program	CA	San Francisco	Redacted	APD	0	2020-03-27	NA	NA	0	0
Detroit Medical Center Corporation Program	MI	Detroit	Redacted	APD	0	2020-03-20	NA	NA	0	0
University of Alabama Medical Center Program	AL	Birmingham	Redacted	APD	0	2020-03-09	NA	NA	0	0
University of Connecticut Program	CT	Farmington	Redacted	APD	0	2020-03-27	NA	NA	0	0
University of Oklahoma Health Sciences Center Program	OK	Oklahoma City	Redacted	APD	0	2020-03-14	NA	NA	0	0
University of Alabama Medical Center Program	AL	Birmingham	Redacted	APD	0	2020-03-09	NA	NA	0	0
Tufts Medical Center Program	MA	Boston	Redacted	APD	0	2020-03-13	NA	NA	0	0
Akron General Medical Center/NEOMED Program	OH	Akron	Redacted	APD	0	2020-03-19	NA	NA	0	0
Boston University Medical Center Program	MA	Boston	Redacted	APD	0	2020-03-13	NA	NA	0	0
Zucker School of Medicine at Hofstra/Northwell Program	NY	New Hyde Park	Redacted	APD	0	2020-03-19	NA	NA	0	0
University of Texas Health Science Center at Tyler Program	TX	Tyler	Redacted	APD	0	2020-03-11	NA	NA	0	0
Geisinger Health System Program	PA	Danville	Redacted	APD	0	2020-03-18	NA	NA	0	0
University of South Dakota School of Medicine Program	SD	Sioux Falls	Redacted	APD	0	2020-03-14	NA	NA	0	0
Cooper Medical School of Rowan University/Cooper University Hospital Program	NJ	Camden	Redacted	APD	0	2020-03-18	NA	NA	0	0
Medical College of Wisconsin Affiliated Hospitals Program	WI	Milwaukee	Redacted	APD	0	2020-03-09	NA	NA	0	0
Detroit Medical Center/Wayne State University Program	MI	Detroit	Redacted	APD	0	2020-03-18	NA	NA	0	0
Stanford Health Care-Sponsored Stanford University Program	CA	Stanford	Redacted	APD	0	2020-03-29	NA	NA	0	0
Methodist Hospital (Houston) Program	TX	Houston	Redacted	APD	0	2020-03-12	NA	NA	0	0
Brigham and Women's Hospital Program	MA	Boston	Redacted	APD	0	2020-03-13	NA	NA	0	0
Stanford Health Care-Sponsored Stanford University Program	CA	Stanford	Redacted	APD	0	2020-03-29	NA	NA	0	0
St Mary's Hospital (Waterbury) Program	CT	Waterbury	Redacted	APD	0	2020-03-27	NA	NA	0	0
Virginia Commonwealth University Health System Program	VA	Richmond	Redacted	APD	0	2020-03-11	NA	NA	0	0
University of Southern California/LAC+USC Medical Center Program	CA	Los Angeles	Redacted	APD	0	2020-03-25	NA	NA	0	0
Marshall University School of Medicine Program	WV	Huntington	Redacted	APD	0	2020-03-10	NA	NA	0	0
George Washington University Program	DC	Washington	Redacted	APD	0	2020-03-27	NA	NA	0	0
Mount Sinai Medical Center of Florida Program	FL	Miami Beach	Redacted	APD	0	2020-03-09	NA	NA	0	0
Methodist Health System Dallas Program	TX	Dallas	Redacted	APD	0	2020-03-12	NA	NA	0	0
Medical College of Wisconsin Affiliated Hospitals Program	WI	Milwaukee	Redacted	APD	0	2020-03-09	NA	NA	0	0
Christiana Care Health Services Program	DE	Newark	Redacted	APD	0	2020-03-27	NA	NA	0	0
University of Texas RGV (DHR) Program	TX	Edinburg	Redacted	APD	0	2020-03-12	NA	NA	0	0
University of Tennessee College of Medicine at Chattanooga Program	TN	Chattanooga	Redacted	APD	0	2020-03-14	NA	NA	0	0
Easton Hospital Program	PA	Easton	Redacted	APD	0	2020-03-19	NA	NA	0	0
University of Illinois College of Medicine at Peoria Program	IL	Peoria	Redacted	APD	0	2020-03-12	NA	NA	0	0
Main Line Health System/Lankenau Medical Center Program	PA	Wynnewood	Redacted	APD	0	2020-03-15	NA	NA	0	0
Brooklyn Hospital Center Program	NY	Brooklyn	Redacted	APD	0	2020-03-18	NA	NA	0	0
Health Quest Program	NY	Poughkeepsie	Redacted	APD	0	2020-03-15	NA	NA	0	0
Robert Packer Hospital/Guthrie Program	PA	Sayre	Redacted	APD	0	2020-03-19	NA	NA	0	0
University of Texas Medical Branch Hospitals Program	TX	Galveston	Redacted	APD	0	2020-03-12	NA	NA	0	0
Sunrise Health GME Consortium Program	NV	Las Vegas	Redacted	APD	0	2020-03-20	NA	NA	0	0
AdventHealth Orlando Program aka Florida Hospital Medical Center	FL	Orlando	Redacted	APD	0	2020-03-11	NA	NA	0	0
Mount Carmel Health System Program	OH	Grove City	Redacted	APD	0	2020-03-19	NA	NA	0	0
Rutgers Robert Wood Johnson Medical School Program	NJ	New Brunswick	Redacted	APD	0	2020-03-19	NA	NA	0	0
University of Texas at Austin Dell Medical School Program	TX	Austin	Redacted	APD	0	2020-03-13	NA	NA	0	0
University of Colorado Program	CO	Aurora	Redacted	APD	0	2020-03-30	NA	NA	0	0
UCLA David Geffen School of Medicine/UCLA Medical Center Program	CA	Los Angeles	Redacted	APD	0	2020-03-25	NA	NA	0	0
Arrowhead Regional Medical Center/Kaiser Permanente (Fontana) Program	CA	Colton	Redacted	APD	0	2020-03-25	NA	NA	0	0
Texas A&M College of Medicine-Scott and White Medical Center (Temple) Program	TX	Temple	Redacted	APD	0	2020-03-11	NA	NA	0	0
University of Texas Health Science Center at Tyler Program	TX	Tyler	Redacted	APD	0	2020-03-11	NA	NA	0	0
Kaiser Permanente Southern California (Los Angeles)	CA	Los Angeles	Redacted	APD	0	2020-03-31	NA	NA	0	0
Maine Medical Center Program	ME	Portland	Redacted	APD	0	2020-03-14	NA	NA	0	0
Sidney Kimmel Medical College at Thomas Jefferson University/TJUH Program	PA	Philadelphia	Redacted	APD	0	2020-03-18	NA	NA	1	0
Oklahoma State University Center for Health Sciences Program Osteopathic Recognized!	OK	Tulsa	Redacted	APD	0	2020-03-15	NA	NA	1	0
NYU Grossman School of Medicine Program	NY	New York	Redacted	APD	0	2020-03-18	NA	NA	1	0
University of Texas Health Science Center San Antonio Joe and Teresa Lozano Long School of Medicine Program	TX	San Antonio	Redacted	APD	0	2020-03-11	NA	NA	1	0
Texas Tech University Health Sciences Center-PLFSOM Program	TX	El Paso	Redacted	APD	0	2020-03-12	NA	NA	1	0
Penn State Milton S Hershey Medical Center Program	PA	Hershey	Redacted	APD	0	2020-03-18	NA	NA	1	0
University of Tennessee Medical Center at Knoxville Program	TN	Knoxville	Redacted	APD	0	2020-03-20	NA	NA	1	0
University of Colorado Program	CO	Aurora	Redacted	APD	0	2020-03-30	NA	NA	1	0
Florida Atlantic University Charles E. Schmidt College of Medicine Program	FL	Boca Raton	Redacted	APD	0	2020-03-31	NA	NA	1	0
Inspira Health Network Program	NJ	Vineland	Redacted	APD	0	2020-03-19	NA	NA	1	0
Gundersen Lutheran Medical Foundation Program	WI	La Crosse	Redacted	APD	0	2020-03-09	NA	NA	1	0
UPMC Medical Education (Farrell) Program	PA	Farrell	Redacted	APD	0	2020-03-19	NA	NA	1	0
University of Miami/Jackson Health System Program	FL	Miami	Redacted	APD	0	2020-03-09	NA	NA	1	0
Massachusetts General Hospital	MA	Boston	Redacted	APD	0	2020-03-31	NA	NA	1	0
University of Nevada Las Vegas (UNLV) School of Medicine Program	NV	Las Vegas	Redacted	APD	0	2020-03-15	NA	NA	1	0
University of Rochester Program	NY	Rochester	Redacted	APD	0	2020-03-15	NA	NA	1	0
University of Michigan Health System Program	MI	Ann Arbor	Redacted	APD	0	2020-03-14	NA	NA	1	0
Iowa Medical Education Collaborative	IA	Des Moines	Redacted	APD	0	2020-03-31	NA	NA	1	0
University of Connecticut Program	CT	Farmington	Redacted	APD	0	2020-03-27	NA	NA	1	0
University of South Florida Morsani Program	FL	Tampa	Redacted	APD	0	2020-03-17	NA	NA	1	0
Methodist Hospital (Houston) Program	TX	Houston	Redacted	APD	0	2020-03-12	NA	NA	1	0
MedStar Health/Georgetown-Washington Hospital Program	DC	Washington	Redacted	APD	0	2020-03-27	NA	NA	1	0
University of Louisville School of Medicine Program	KY	Louisville	Redacted	APD	0	2020-03-12	NA	NA	1	0
Zucker School of Medicine at Hofstra/Northwell Program	NY	New Hyde Park	Redacted	APD	0	2020-03-19	NA	NA	1	0
Detroit Medical Center/Wayne State University Program	MI	Detroit	Redacted	APD	0	2020-03-18	NA	NA	1	0
University of Illinois College of Medicine at Chicago Program	IL	Chicago	Redacted	APD	0	2020-03-12	NA	NA	1	0
Beaumont Health (Royal Oak) Program	MI	Royal Oak	Redacted	APD	0	2020-03-19	NA	NA	1	0
Mount Sinai Medical Center of Florida Program	FL	Miami Beach	Redacted	APD	0	2020-03-09	NA	NA	1	0
St Agnes HealthCare Program	MD	Baltimore	Redacted	APD	0	2020-03-14	NA	NA	1	0
University of Tennessee Medical Center at Knoxville Program	TN	Knoxville	Redacted	APD	0	2020-03-20	NA	NA	1	0
University of Texas Health Science Center San Antonio Joe and Teresa Lozano Long School of Medicine Program	TX	San Antonio	Redacted	APD	0	2020-03-11	NA	NA	1	0
Brigham and Women's Hospital Program	MA	Boston	Redacted	APD	0	2020-03-13	NA	NA	1	0
Medical College of Wisconsin Affiliated Hospitals Program	WI	Milwaukee	Redacted	APD	0	2020-03-09	NA	NA	1	0
Louisiana State University (Shreveport) Program	LA	Shreveport	Redacted	APD	0	2020-03-14	NA	NA	1	0
University of Louisville School of Medicine Program	KY	Louisville	Redacted	APD	0	2020-03-12	NA	NA	1	0
Beaumont Health (Farmington Hills) Program	MI	Farmington Hills	Redacted	APD	0	2020-03-18	NA	NA	1	0
University of Colorado Program	CO	Aurora	Redacted	APD	0	2020-03-30	NA	NA	1	0
University of Utah Program	UT	Salt Lake City	Redacted	APD	0	2020-03-11	NA	NA	1	0
Wright State University Program	OH	Dayton	Redacted	APD	0	2020-03-18	NA	NA	1	0
HonorHealth Program	AZ	Phoenix	Redacted	APD	0	2020-03-09	NA	NA	1	0
University of California (San Francisco) Program	CA	San Francisco	Redacted	APD	0	2020-03-27	NA	NA	1	0
Cleveland Clinic (Florida) Program	FL	Weston	Redacted	APD	0	2020-03-17	NA	NA	1	0
Orlando Health Program	FL	Orlando	Redacted	APD	0	2020-03-12	NA	NA	1	0
Crozer-Chester Medical Center Program	PA	Upland	Redacted	APD	0	2020-03-19	NA	NA	1	0
New York Medical College at Metropolitan Hospital Center Program	NY	New York	Redacted	APD	0	2020-03-18	NA	NA	1	0
Rutgers New Jersey Medical School Program	NJ	Newark	Redacted	APD	0	2020-03-19	NA	NA	1	0
New York Medical College at Metropolitan Hospital Center Program	NY	New York	Redacted	APD	0	2020-03-18	NA	NA	1	0
Virginia Commonwealth University Health System Program	VA	Richmond	Redacted	APD	0	2020-03-11	NA	NA	1	0
Northeast Georgia Medical Center Program	GA	Gainesville	Redacted	APD	0	2020-03-17	NA	NA	1	0
Kansas City University of Medicine & Biosciences-GME Consortium (KCU-GME Consortium)/St Anthony Program	CO	Lakewood	Redacted	APD	0	2020-03-30	NA	NA	1	0
Cooper Medical School of Rowan University/Cooper University Hospital Program	NJ	Camden	Redacted	APD	0	2020-03-18	NA	NA	1	0
Conemaugh Memorial Medical Center Program	PA	Johnstown	Redacted	APD	0	2020-03-19	NA	NA	1	0
Swedish Medical Center/First Hill Program	WA	Seattle	Redacted	APD	0	2020-03-09	NA	NA	1	0
Icahn School of Medicine at Mount Sinai (South Nassau) Program	NY	Oceanside	Redacted	APD	0	2020-03-12	NA	NA	1	0
SUNY Health Science Center at Brooklyn Program	NY	Brooklyn	Redacted	APD	0	2020-03-18	NA	NA	1	0
University of Texas Health Science Center at Houston Program	TX	Houston	Redacted	APD	0	2020-03-12	NA	NA	1	0
Los Angeles County-Harbor-UCLA Medical Center Program	CA	Torrance	Redacted	APD	0	2020-03-30	NA	NA	1	0
Brookwood Baptist Health Program	AL	Birmingham	Redacted	APD	0	2020-03-09	NA	NA	1	0
University of Illinois College of Medicine at Peoria Program	IL	Peoria	Redacted	APD	0	2020-03-12	NA	NA	1	0
New York-Presbyterian/Queens Program	NY	Flushing	Redacted	APD	0	2020-03-20	NA	NA	1	0
Jersey Shore University Medical Center Program	NJ	Neptune City	Redacted	APD	0	2020-03-19	NA	NA	1	0
MedStar Health (Baltimore) Program	MD	Baltimore	Redacted	APD	0	2020-03-14	NA	NA	1	0
Ochsner Clinic Foundation Program	LA	New Orleans	Redacted	APD	0	2020-03-14	NA	NA	1	0
University of Utah Program	UT	Salt Lake City	Redacted	APD	0	2020-03-11	NA	NA	1	0
University of Rochester Program	NY	Rochester	Redacted	APD	0	2020-03-15	NA	NA	1	0
Central Michigan University College of Medicine Program	MI	Saginaw	Redacted	APD	0	2020-03-19	NA	NA	1	0
Allegheny Health Network Medical Education Consortium (AGH) Program	PA	Pittsburgh	Redacted	APD	0	2020-03-15	NA	NA	1	0
New York Presbyterian Hospital (Cornell Campus) Program	NY	New York	Redacted	APD	0	2020-03-12	NA	NA	2	1
Kansas City University of Medicine & Biosciences-GME Consortium (KCU-GME Consortium)/St Mary's Program Osteopathic Recognized!	MO	Blue Springs	Redacted	APD	0	2020-03-19	NA	NA	2	1
University of Missouri-Kansas City School of Medicine Program	MO	Kansas City	Redacted	APD	0	2020-03-14	NA	NA	2	1
Robert Packer Hospital/Guthrie Program	PA	Sayre	Redacted	APD	0	2020-03-19	NA	NA	2	1
Abington Memorial Hospital Program	PA	Abington	Redacted	APD	0	2020-03-19	NA	NA	2	1
Spectrum Health/Michigan State University Program	MI	Grand Rapids	Redacted	APD	0	2020-03-18	NA	NA	2	1
Rutgers New Jersey Medical School Program	NJ	Newark	Redacted	APD	0	2020-03-19	NA	NA	2	1
Cleveland Clinic (Florida) Program	FL	Weston	Redacted	APD	0	2020-03-17	NA	NA	2	1
Mayo Clinic College of Medicine and Science (Jacksonville) Program	FL	Jacksonville	Redacted	APD	0	2020-03-09	NA	NA	2	1
Inova Fairfax Medical Campus/Inova Fairfax Hospital for Children Program	VA	Falls Church	Redacted	APD	0	2020-03-11	NA	NA	2	1
Geisinger Health System (Wilkes-Barre) Program	PA	Wilkes Barre	Redacted	APD	0	2020-03-19	NA	NA	2	1
University of Central Florida/HCA GME Consortium (Ocala) Program	FL	Ocala	Redacted	APD	0	2020-03-09	NA	NA	2	1
New York-Presbyterian/Queens Program	NY	Flushing	Redacted	APD	0	2020-03-20	NA	NA	2	1
Vanderbilt University Medical Center Program	TN	Nashville	Redacted	APD	0	2020-03-13	NA	NA	2	1
SUNY Health Science Center at Brooklyn Program	NY	Brooklyn	Redacted	APD	0	2020-03-18	NA	NA	2	1
Central Michigan University College of Medicine Program	MI	Saginaw	Redacted	APD	0	2020-03-19	NA	NA	2	1
University of Rochester Program	NY	Rochester	Redacted	APD	0	2020-03-15	NA	NA	2	1
Health Quest Program	NY	Poughkeepsie	Redacted	APD	0	2020-03-15	NA	NA	2	1
Beaumont Health (Trenton And Dearborn) Program Osteopathic	MI	Trenton	Redacted	APD	0	2020-03-19	NA	NA	2	1
Zucker School of Medicine at Hofstra/Northwell at Lenox Hill Hospital Program	NY	New York	Redacted	APD	0	2020-03-12	NA	NA	2	1
Mercy St Vincent Medical Center Program	OH	Toledo	Redacted	APD	0	2020-03-19	NA	NA	2	1
University of California (San Francisco) Program	CA	San Francisco	Redacted	APD	0	2020-03-27	NA	NA	2	1
Crozer-Chester Medical Center Program	PA	Upland	Redacted	APD	0	2020-03-19	NA	NA	2	1
Vanderbilt University Medical Center Program	TN	Nashville	Redacted	APD	0	2020-03-13	NA	NA	2	1
University of Pennsylvania Health System Program	PA	Philadelphia	Redacted	APD	0	2020-03-15	NA	NA	2	1
